# Supplementary material for: Glucocorticoid-Induced alterations in DNA methylation in the H19 promoter of Bone Marrow-Derived Mesenchymal Stem Cells are associated with the pathogenesis of osteonecrosis
Source: PLoS One. 2026 Mar 27;21(3):e0345372. doi: 10.1371/journal.pone.0345372 (PMC13028513; doi:10.1371/journal.pone.0345372)
Supplement: S5 Table — (XLSX) [file pone.0345372.s008.xlsx]

## Sheet: Osteogenesis average 
		Gene name								Average value								△CT=CT Target gene-CT Endogenous gene							△△CT=△CTExperiment-△CTControl							Amplification Fold=2-△△CT
Serial Number	Specimen number	ACTIN	DNMT1	3A	3B	H19	RUNX2	COL1A1		ACTIN	DNMT1	3A	3B	H19	RUNX2	COL1A1		DNMT1	3A	3B	H19	RUNX2	COL1A1		DNMT1	3A	3B	H19	RUNX2	COL1A1		DNMT1	3A	3B	H19	RUNX2	COL1A1
CO3	1	14.372	24.2932	31.562	19.6542	24.2932	23.3765	16.1545
	2	14.1416	24.3641	32.0833	18.9257	24.3641	23.536	15.8114		14.2241	24.3179	31.8798	19.1311	24.3179	23.2926	15.6583		10.0938	17.6557	4.90702	10.0938	9.06849	1.43417		0	0	0	0	0	0		1	1	1	1	1	1
	3	14.1588	24.2964	31.9942	18.8135	24.2964	22.9653	15.0089
SO3	1	14.1322	23.3821	31.1376	25.8081	23.3821	22.4934	15.6322
	2	14.0761	23.5393	30.6382	20.5372	23.5393	21.2297	14.368		14.0578	23.4181	30.71	22.2988	23.4181	22.0687	15.8358		9.36025	16.6522	8.24099	9.36025	8.01086	1.77803		-0.733528	-1.00345	3.33397	-0.733528	-1.05763	0.343852		1.6627	2.00479	0.099169	1.6627	2.08151	0.787935
	3	13.9652	23.3328	30.3543	20.5511	23.3328	22.4829	17.5074
AZA-SO3	1	14.0297	23.1868	29.2991	19.081	23.1868	23.4313	16.3495
	2	13.9818	23.4102	29.4609	20.8345	23.4102	23.4131	17.7356		14.0383	23.3373	29.4079	20.1509	23.3373	23.4579	17.513		9.29902	15.3696	6.11256	9.29902	9.41953	3.47467		-0.794762	-2.28606	1.20554	-0.794762	0.351047	2.0405		1.73479	4.87721	0.433608	1.73479	0.784015	0.24308
	3	14.1035	23.4149	29.4638	20.5372	23.4149	23.5292	18.4539
CO7	1	14.2717	22.8437	28.4596	22.5271	22.8437	23.0757	14.73
	2	14.4249	22.9423	28.6663	17.7923	22.9423	23.1854	15.9024		14.3354	22.9039	28.5769	21.3025	22.9039	22.9876	16.0421		8.56849	14.2415	6.96704	8.56849	8.65214	1.70669		-1.52529	-3.41419	2.06002	-1.52529	-0.416348	0.272516		2.87844	10.6604	0.239812	2.87844	1.33454	0.827874
	3	14.3097	22.9257	28.6048	23.588	22.9257	22.7016	17.4939
SO7	1	14.4948	22.7837	27.5867	24.303	22.7837	22.2132	15.1483
	2	14.2572	22.9295	28.2017	21.0531	22.9295	22.5597	19.0748		14.3386	22.8271	27.797	23.5406	22.8271	23.2926	15.6583		8.48858	13.4584	9.202	8.48858	8.95405	1.31973		-1.6052	-4.19722	4.29498	-1.6052	-0.114443	-0.114443		3.04238	18.3439	0.0509429	3.04238	1.08256	1.08256
	3	14.2637	22.7682	27.6026	25.2657	22.7682	22.3833	15.9042
AZA-SO7	1	14.2387	23.5012	27.8297	25.6203	23.5012	23.6641	17.0613
	2	14.09	23.4551	27.9423	22.2513	23.4551	23.3371	16.2041		14.1501	23.4567	27.9017	23.6042	23.4567	23.508	17.0207		9.30658	13.7515	9.45407	9.30658	9.3579	2.8706		-0.787198	-3.90412	4.54705	-0.787198	0.28941	1.43643		1.72572	14.9713	0.0427762	1.72572	0.818237	0.369481
	3	14.1217	23.4138	27.9329	22.941	23.4138	23.5229	17.7968
CO14	1	14.4341	22.4723	28.2559	25.1463	22.4723	22.1849	16.9001
	2	14.4621	22.6442	28.2853	24.3241	22.6442	22.8424	17.2247		14.4814	22.4709	28.1598	23.7707	22.4709	22.6215	16.9784		7.98947	13.6784	9.28928	7.98947	8.14008	2.49696		-2.10431	-3.97732	4.38226	-2.10431	-0.928404	1.06278		4.29991	15.7504	0.0479521	4.29991	1.90317	0.478708
	3	14.548	22.2962	27.9382	21.8417	22.2962	22.8372	16.8103
SO14	1	14.684	22.9036	28.1559	23.4126	22.9036	22.6703	17.269
	2	14.8292	23.3111	28.2633	27.7318	23.3111	22.0905	15.4629		14.753	23.0336	28.1399	26.2403	23.0336	22.2861	16.7624		8.2806	13.3869	11.4874	8.2806	7.53311	2.00941		-1.81317	-4.26877	6.58034	-1.81317	-1.53538	0.575232		3.51415	19.2765	0.0104501	3.51415	2.89864	0.671178
	3	14.7458	22.8861	28.0004	27.5767	22.8861	22.0975	17.5553
AZA-SO14	1	14.812	23.3128	28.9953	28.0866	23.3128	23.8097	17.7662
	2	14.7098	23.3665	28.9355	25.5143	23.3665	23.4039	17.6934		14.6623	23.3289	28.8872	25.3788	23.3289	23.5348	17.6632		8.66655	14.2249	10.7165	8.66655	8.87252	3.0009		-1.42723	-3.43077	5.80946	-1.42723	-0.195971	1.56673		2.68929	10.7836	0.0178311	2.68929	1.1455	0.337573
	3	14.4652	23.3073	28.7309	22.5354	23.3073	23.3909	17.5301

## Sheet: Osteogenesis separate (1)
		Gene name								Average value								△CT=CTAverage value-CtEndogenous gene							△△CT=△CT实验-△CT对照							分组	Amplification Fold=2-△△CT
Serial Number	Serial Number	ACTIN	DNMT1	3A	3B	H19	RUNX2	COL1A1		ACTIN	DNMT1	3A	3B	H19	RUNX2	COL1A1		DNMT1	3A	3B	H19	RUNX2	COL1A1		DNMT1	3A	3B	H19	RUNX2	COL1A1			DNMT1	3A	3B	H19	RUNX2	COL1A1
CO3	1	14.6013	21.9879	30.6029	20.8675	21.9879	23.3407	15.1113		14.6013	21.9879	30.6029	20.8675	21.9879	23.3407	15.1113		7.38664	16.0017	6.26619	7.38664	8.73943	0.510076		0	0	0	0	0	0		CO3	1	1	1	1	1	1
SO3	1	14.2177	21.4651	29.914	20.7489	22.0831	23.2665	15.0005		14.2177	21.4651	29.914	20.7489	22.0831	23.2665	15.0005		7.2474	15.6963	6.53122	7.8654	9.0488	0.782803		-0.139238	-0.305396	0.265023	0.478762	0.309367	0.272727		SO3	1.10132	1.23576	0.832186	0.717593	0.806996	0.827753
AZA-SO3	1	14.3726	21.6019	30.2561	21.1294	21.9405	23.2897	14.9944		14.3726	21.6019	30.2561	21.1294	21.9405	23.2897	14.9944		7.22929	15.8836	6.75683	7.56791	8.91711	0.621816		-0.157353	-0.118108	0.49064	0.181274	0.177677	0.11174		AZA-SO3	1.11524	1.08531	0.711709	0.881924	0.884126	0.925471
CO7	1	14.1416	20.7691	29.577	20.6817	20.9471	22.5117	14.3693		14.1416	20.7691	29.577	20.6817	20.9471	22.5117	14.3693		6.62754	15.4355	6.54016	6.80554	8.37014	0.227699		-0.759096	-0.566205	0.273966	-0.581096	-0.369293	-0.282376		CO7	1.69243	1.48062	0.827043	1.49599	1.29172	1.2162
SO7	1	14.0761	20.6253	29.3252	20.8502	21.0373	22.6672	14.5069		14.0761	20.6253	29.3252	20.8502	21.0373	23.3407	15.1113		6.54925	15.2492	6.77417	6.96128	8.59119	0.430874		-0.837385	-0.752534	0.507978	-0.425362	-0.148243	-0.0792019		SO7	1.78681	1.68475	0.703207	1.34291	1.10822	1.05643
AZA-SO7	1	13.9818	20.8982	29.3829	21.0472	20.7942	22.3659	14.2187		13.9818	20.8982	29.3829	21.0472	20.7942	22.3659	14.2187		6.91644	15.4011	7.06545	6.81244	8.38413	0.236896		-0.4702	-0.600606	0.799253	-0.5742	-0.3553	-0.27318		AZA-SO7	1.3853	1.51635	0.574647	1.48885	1.27925	1.20847
CO14	1	14.4249	20.5893	29.6393	21.6812	20.4853	22.2494	14.1648		14.4249	20.5893	29.6393	21.6812	20.4853	22.2494	14.1648		6.16442	15.2144	7.25632	6.0604	7.82449	-0.260116		-1.22222	-0.787303	0.99013	-1.32624	-0.91494	-0.770192		CO14	2.33305	1.72584	0.503433	2.50748	1.88549	1.7055
SO14	1	14.2572	20.319	29.2167	21.6181	20.3749	22.321	14.1951		14.2572	20.319	29.2167	21.6181	20.3749	22.321	14.1951		6.06181	14.9595	7.36084	6.11765	8.06379	-0.0620897		-1.32483	-1.04219	1.09465	-1.26899	-0.67564	-0.572165		SO14	2.50504	2.05936	0.46825	2.40993	1.59731	1.48675
AZA-SO14	1	14.09	20.2775	29.2542	21.8561	20.0961	21.9541	13.8329		14.09	20.2775	29.2542	21.8561	20.0961	21.9541	13.8329		6.18747	15.1642	7.76609	6.00607	7.86406	-0.257119		-1.19917	-0.837491	1.4999	-1.38057	-0.875374	-0.767195		AZA-SO14	2.29607	1.78694	0.353578	2.60371	1.83448	1.70196

## Sheet: Osteogenesis separate (2)
		Gene name								Average value								△CT=CTAverage value-CtEndogenous gene							△△CT=△CTExperiment-△CTControl							分组	Amplification Fold=2-△△CT
Serial Number	Specimen number	ACTIN	DNMT1	3A	3B	H19	RUNX2	COL1A1		ACTIN	DNMT1	3A	3B	H19	RUNX2	COL1A1		DNMT1	3A	3B	H19	RUNX2	COL1A1		DNMT1	3A	3B	H19	RUNX2	COL1A1			DNMT1	3A	3B	H19	RUNX2	COL1A1
CO3	2	14.0388	24.2932	31.562	19.6542	23.9432	23.3765	15.6545										10.2544	17.5231	5.61538	9.90436	9.33766	1.61569		0	0	0	0	0	0		CO3	1	1	1	1	1	1
	3	14.1416	24.3641	32.0833	18.9257	23.2641	23.536	15.8114		14.1131	24.3179	31.8798	19.1311	23.8346	23.5553	15.4916		10.2225	17.9417	4.78416	9.12254	9.39445	1.66989		0	0	0	0	0	0			1	1	1	1	1	1
	4	14.1588	24.2964	31.9942	18.8135	24.2964	23.7533	15.0089										10.1376	17.8354	4.65473	10.1376	9.59449	0.850133		0	0	0	0	0	0			1	1	1	1	1	1
SO3	2	14.1322	24.1811	31.5016	20.0141	23.8871	23.5202	15.7682										10.0489	17.3694	5.88195	9.75491	9.38799	1.63608		-0.205446	-0.153708	0.266575	-0.149446	0.0503326	0.0203813		SO3	1.15304	1.11242	0.83129	1.10914	0.965714	0.985972
	3	14.0593	23.8983	31.5902	19.2272	23.3983	23.6627	15.9234		14.0523	23.9837	31.6015	19.5222	23.8481	23.7307	15.6263		9.839	17.5309	5.16789	9.339	9.60338	1.86405		-0.383548	-0.410841	0.383729	0.216452	0.20893	0.194163			1.30455	1.32946	0.766454	0.860679	0.865178	0.87408
	4	13.9652	23.8718	31.7126	19.3251	24.2588	24.0092	15.1874										9.90656	17.7474	5.35986	10.2936	10.0439	1.22211		-0.231068	-0.0879871	0.705132	0.155932	0.449462	0.371975			1.1737	1.06289	0.613386	0.897552	0.732316	0.772724
AZA-SO3	2	14.0297	24.1451	31.6851	20.121	23.6908	23.3133	15.5067										10.1154	17.6555	6.09132	9.66116	9.2836	1.47701		-0.13895	0.132348	0.475945	-0.243196	-0.0540647	-0.138685		AZA-SO3	1.1011	0.912345	0.718996	1.18361	1.03819	1.1009
	3	13.8029	23.8571	31.5379	19.2585	22.95	23.2651	15.5036		13.9787	24.1253	31.6499	20.0269	23.5319	23.4185	15.6527		10.0542	17.7349	5.45555	9.14708	9.46215	1.70064		-0.16836	-0.206768	0.671387	0.0245401	0.0677001	0.0307478			1.12378	1.1541	0.627903	0.983134	0.954158	0.978913
	4	14.1035	24.3736	31.7266	20.7012	23.9549	23.6772	15.9479										10.2701	17.6231	6.59768	9.85144	9.57372	1.84442		0.0157812	0.0999691	0.9823	-0.0529188	0.236058	0.228729			0.989121	0.933053	0.506172	1.03736	0.849062	0.853387
CO7	2	14.2717	23.7474	31.4286	20.1191	23.4094	23.1803	15.3869										9.4757	17.1569	5.84744	9.13773	8.90859	1.11524		-0.778665	-0.366175	0.232068	-0.766634	-0.429066	-0.500454		CO7	1.71554	1.28893	0.851414	1.7013	1.34636	1.41466
	3	14.9096	24.5253	32.2343	20.0463	23.3733	23.9174	16.2279		14.497	24.0298	31.8037	19.9347	23.4828	23.6006	15.5368		9.61574	17.3247	5.13672	8.46372	9.00776	1.31834		-0.606804	-0.617009	0.352566	-0.658822	-0.38669	-0.351551			1.52288	1.53369	0.78319	1.57879	1.30739	1.27593
	4	14.3097	23.8167	31.7481	19.6388	23.6657	23.7041	14.9955										9.50699	17.4384	5.32911	9.35599	9.39443	0.685778		-0.630635	-0.396973	0.674379	-0.781635	-0.200054	-0.164355			1.54825	1.31674	0.626602	1.71908	1.14874	1.12066
SO7	2	14.4948	23.8951	31.4927	20.581	23.8487	23.5261	15.8093										9.40036	16.9979	6.08619	9.35396	9.03131	1.31453		-0.854004	-0.525192	0.470818	-0.550397	-0.306354	-0.301167		SO7	1.80751	1.43913	0.721556	1.46449	1.23658	1.23214
	3	14.2117	23.637	31.3277	19.5993	22.7395	23.4197	15.7432		14.3234	23.6496	31.4569	20.0376	23.5291	23.5553	15.4916		9.42527	17.116	5.38762	8.52777	9.20804	1.53147		-0.79727	-0.825693	0.603461	-0.59477	-0.186415	-0.138418			1.73781	1.77239	0.658173	1.51023	1.13793	1.1007
	4	14.2637	23.4168	31.5503	19.9326	23.9992	23.8307	15.1022										9.15312	17.2866	5.66886	9.73552	9.567	0.83851		-0.984508	-0.548816	1.01413	-0.402109	-0.027489	-0.0116226			1.97864	1.46289	0.495126	1.32144	1.01924	1.00809
AZA-SO7	2	14.2387	23.7572	31.3577	20.5733	23.4012	23.1632	15.3722										9.51852	17.119	6.33459	9.16252	8.92456	1.13349		-0.735841	-0.404075	0.719217	-0.741841	-0.413102	-0.482199		AZA-SO7	1.66537	1.32324	0.607427	1.67231	1.33155	1.39687
	3	14.0393	23.6411	31.3313	19.7791	22.3851	23.052	15.3772		14.1332	23.6662	31.3961	20.1428	23.166	23.2402	15.1847		9.60186	17.2921	5.73988	8.34586	9.01272	1.33795		-0.620688	-0.64963	0.955718	-0.776688	-0.381735	-0.331941			1.53761	1.56877	0.515585	1.71319	1.30291	1.25871
	4	14.1217	23.6002	31.4991	20.076	23.7118	23.5053	14.8048										9.47855	17.3775	5.95435	9.59015	9.38363	0.683155		-0.659077	-0.457879	1.29962	-0.547477	-0.210852	-0.166978			1.57907	1.37352	0.406232	1.46153	1.15737	1.1227
CO14	2	14.4341	23.4429	31.2169	20.9626	22.8838	22.7944	15.0821										9.00881	16.7828	6.52847	8.44971	8.36027	0.647992		-1.24555	-0.74037	0.913095	-1.45465	-0.977393	-0.967702		CO14	2.37109	1.6706	0.531044	2.74091	1.9689	1.95572
	3	14.4621	23.4245	31.4301	20.3421	22.0642	22.9041	15.3013		14.4814	23.4289	31.4121	20.6829	22.7981	23.0429	15.0331		8.96237	16.968	5.87999	7.60202	8.442	0.839151		-1.26017	-0.973725	1.09583	-1.52053	-0.952449	-0.83074			2.39524	1.96391	0.467868	2.86896	1.93516	1.7786
	4	14.548	23.4192	31.5892	20.744	23.4462	23.4302	14.7159										8.87121	17.0412	6.196	8.89822	8.88221	0.167883		-1.26641	-0.794216	1.54127	-1.23941	-0.712274	-0.68225			2.40562	1.73413	0.343584	2.36102	1.63838	1.60464
SO14	2	14.684	23.6056	31.2469	21.3786	23.3976	23.2981	15.547										8.92165	16.563	6.69464	8.71362	8.61412	0.863039		-1.33271	-0.960168	1.07927	-1.19074	-0.723539	-0.752655		SO14	2.51876	1.94554	0.47327	2.2827	1.65123	1.68489
	3	14.8292	23.6941	31.6133	20.8186	22.6561	23.4775	15.8586		14.753	23.6241	31.4972	21.0399	23.2843	23.5557	15.4915		8.86487	16.7842	5.98939	7.82692	8.64836	1.02943		-1.35767	-1.15755	1.20524	-1.29562	-0.746098	-0.640462			2.56271	2.23078	0.433699	2.45483	1.67725	1.55883
	4	14.7458	23.5726	31.6314	20.9227	23.7991	23.8915	15.069										8.82685	16.8856	6.17687	9.05332	9.14568	0.32323		-1.31078	-0.949803	1.52214	-1.0843	-0.448803	-0.526903			2.48075	1.93161	0.34817	2.12035	1.36491	1.44083
AZA-SO14	2	14.812	23.8417	31.4943	21.8956	23.2628	23.2268	15.4986										9.02964	16.6823	7.08362	8.45074	8.41473	0.686593		-1.22472	-0.840856	1.46824	-1.45362	-0.922932	-0.929101		AZA-SO14	2.33709	1.79111	0.361422	2.73894	1.89597	1.90409
	3	14.7098	23.6757	31.6565	21.1143	22.2965	23.1493	15.5838		14.6623	23.6377	31.5296	21.3411	22.9289	23.2393	15.236		8.96587	16.9467	6.40456	7.58673	8.43952	0.874058		-1.25667	-0.994993	1.6204	-1.53581	-0.954932	-0.795832			2.38944	1.99307	0.325246	2.89952	1.93849	1.73608
	4	14.4652	23.3958	31.4379	21.0134	23.2273	23.3419	14.6256										8.93068	16.9727	6.54822	8.76218	8.87679	0.160454		-1.20694	-0.862648	1.89349	-1.37545	-0.7177	-0.689679			2.30848	1.81837	0.269155	2.59448	1.64456	1.61292

## Sheet: Osteogenesis separate (3)
		Gene name								Average value								△CT=CTTarget gene-CtEndogenous gene							△△CT=△CTExperiment-△CTControl							分组	Amplification Fold=2-△△CT
Serial Number	Specimen number	ACTIN	DNMT1	3A	3B	H19	RUNX2	COL1A1		ACTIN	DNMT1	3A	3B	H19	RUNX2	COL1A1		DNMT1	3A	3B	H19	RUNX2	COL1A1		DNMT1	3A	3B	H19	RUNX2	COL1A1			DNMT1	3A	3B	H19	RUNX2	COL1A1
CO3	1	14.8412	24.2014	31.964	19.2168	24.2014	23.1083	15.5353										9.3602	17.1228	4.37552	9.3602	8.26709	0.694046		0	0	0	0	0	0		CO3	1	1	1	1	1	1
	2	14.5539	24.0976	32.2634	18.7126	24.0976	23.4902	15.4428		14.7241	24.2337	32.043	18.8121	24.2337	23.4535	15.5898		9.54372	17.7095	4.15871	9.54372	8.93632	0.888947		0	0	0	0	0	0			1	1	1	1	1	1
	3	14.7772	24.402	31.9016	18.5071	24.402	23.762	15.7914										9.62474	17.1244	3.72984	9.62474	8.9848	1.01414		0	0	0	0	0	0			1	1	1	1	1	1
SO3	1	14.1659	23.2091	31.0932	18.7313	24.0781	22.3816	14.8042										9.04317	16.9272	4.56536	9.91217	8.21567	0.6383		-0.317028	-0.195538	0.189841	0.551972	-0.0514155	-0.0557465		SO3	1.24576	1.14515	0.876702	0.682087	1.03628	1.0394
	2	14.3414	23.5523	31.5482	18.9072	24.2373	23.5453	15.556		13.9182	23.2368	30.9969	18.3515	23.8777	22.8363	14.9549		9.21091	17.2068	4.5658	9.89591	9.20389	1.21462		-0.33281	-0.502739	0.407092	0.35219	0.267573	0.32567			1.25946	1.4169	0.754142	0.783394	0.830716	0.797927
	3	13.2472	22.9491	30.3493	17.4161	23.3178	22.582	14.5045										9.70195	17.1022	4.16894	10.0706	9.33485	1.25732		0.0772089	-0.0222047	0.439095	0.445909	0.350048	0.243175			0.94789	1.01551	0.737597	0.734122	0.784558	0.844884
AZA-SO3	1	14.6736	24.0278	31.8191	19.477	24.2405	22.6837	15.1387										9.35426	17.1456	4.80342	9.56696	8.01011	0.465106		-0.00593724	0.0227809	0.427898	0.206763	-0.256979	-0.22894		AZA-SO3	1.00412	0.984334	0.743344	0.866479	1.19497	1.17197
	2	13.9404	23.4442	31.3639	18.8149	23.3982	22.9094	15.0198		14.3664	23.83	31.6579	19.277	23.8664	22.8238	15.1399		9.50387	17.4235	4.87449	9.45784	8.96899	1.07942		-0.039843	-0.286005	0.715785	-0.085877	0.0326669	0.19047			1.028	1.21926	0.608874	1.06133	0.977611	0.87632
	3	14.4851	24.018	31.7908	19.5392	23.9606	22.8783	15.2612										9.53291	17.3057	5.05405	9.47549	8.39323	0.77611		0.172707	0.182875	0.678535	0.115286	0.126144	0.0820644			0.887177	0.880946	0.6248	0.923199	0.916277	0.944705
CO7	1	14.6789	23.3067	31.3336	19.2312	23.5427	22.3117	14.7509										8.62782	16.6547	4.5523	8.86382	7.6328	0.0719883		-0.732383	-0.468085	0.176782	-0.496383	-0.634291	-0.622058		CO7	1.66138	1.38327	0.884674	1.41067	1.55217	1.53907
	2	14.5917	23.4833	31.5383	19.1402	23.4053	23.1874	15.2568		14.6531	23.5183	31.4262	19.0744	23.5743	22.9788	15.1365		8.89166	16.9466	4.54856	8.81366	8.59568	0.665118		-0.65206	-0.762901	0.38985	-0.73006	-0.340642	-0.223828			1.57141	1.6969	0.763209	1.65871	1.26632	1.16783
	3	14.6886	23.7647	31.4068	18.8517	23.7747	23.4372	15.4018										9.07611	16.7182	4.16314	9.08611	8.74863	0.713225		-0.54863	-0.40614	0.433296	-0.53863	-0.236171	-0.300919			1.4627	1.32514	0.740568	1.45259	1.17786	1.23193
SO7	1	14.7815	23.2237	31.2607	19.567	23.7777	22.6572	15.1023										8.44225	16.4792	4.78548	8.99625	7.87572	0.320815		-0.917948	-0.64357	0.409962	-0.363948	-0.391365	-0.373231		SO7	1.88943	1.56219	0.752643	1.28694	1.31163	1.29525
	2	14.6852	23.5671	31.4857	19.4971	23.7085	23.4392	15.5216		14.724	23.4577	31.3057	19.3952	23.8108	23.4535	15.5898		8.88197	16.8005	4.81187	9.02328	8.75405	0.836394		-0.661751	-0.908997	0.653166	-0.520438	-0.182273	-0.0525521			1.582	1.87774	0.635883	1.43439	1.13467	1.0371
	3	14.7053	23.5822	31.1706	19.1217	23.9462	23.585	15.6152										8.87696	16.4654	4.41641	9.24097	8.87977	0.909988		-0.747785	-0.659017	0.686568	-0.383773	-0.105037	-0.104156			1.67921	1.57901	0.62133	1.30475	1.07552	1.07487
AZA-SO7	1	14.6694	23.3412	31.2997	19.7626	23.5402	22.3144	14.7493										8.67179	16.6303	5.09323	8.87079	7.645	0.0798686		-0.688406	-0.492465	0.717707	-0.489406	-0.622089	-0.614177		AZA-SO7	1.6115	1.40685	0.608063	1.40387	1.5391	1.53069
	2	14.2532	23.2481	31.2373	19.4373	23.0381	22.855	14.9139		14.5248	23.4278	31.3087	19.544	23.418	22.8545	15.013		8.99487	16.9841	5.18407	8.78487	8.60174	0.660685		-0.548843	-0.72542	1.02536	-0.758843	-0.334584	-0.228261			1.46291	1.65338	0.491287	1.69213	1.26101	1.17142
	3	14.6516	23.6941	31.389	19.432	23.6758	23.3942	15.3758										9.04245	16.7374	4.78036	9.02415	8.74251	0.724157		-0.582291	-0.386985	1.05051	-0.600591	-0.242294	-0.289987			1.49722	1.30766	0.482796	1.51634	1.18287	1.22263
CO14	1	14.0856	22.0745	30.3629	19.3443	22.2212	21.2809	13.7376										7.98895	16.2773	5.25869	8.13568	7.19532	-0.34796		-1.37125	-0.845484	0.883169	-1.22452	-1.07177	-1.04201		CO14	2.58694	1.79687	0.542175	2.33678	2.10201	2.05909
	2	14.1449	22.3328	30.8254	19.4713	22.1992	22.2439	14.3057		14.0798	22.2331	30.5111	19.2539	22.218	21.923	14.0882		8.18791	16.6805	5.32646	8.05431	8.099	0.160878		-1.35581	-1.02901	1.16775	-1.48941	-0.837317	-0.728069			2.5594	2.04062	0.445114	2.80774	1.78672	1.65642
	3	14.0089	22.2922	30.3452	18.9462	22.2335	22.2441	14.2213										8.28324	16.3362	4.93726	8.2246	8.23519	0.21238		-1.3415	-0.788134	1.20741	-1.40014	-0.749611	-0.801764			2.53414	1.72684	0.433045	2.63927	1.68134	1.74323
SO14	1	14.9714	22.9462	31.1269	20.2771	23.2806	22.3847	14.872										7.97478	16.1555	5.30572	8.30918	7.4133	-0.0993945		-1.38542	-0.967267	0.930205	-1.05102	-0.853786	-0.793441		SO14	2.61247	1.95513	0.524784	2.07199	1.80724	1.7332
	2	14.1826	22.3102	30.6815	19.6038	22.4828	22.5425	14.5209		14.6488	22.7565	30.9106	19.9072	23.0102	22.7446	14.872		8.12753	16.4989	5.42114	8.30018	8.35991	0.338236		-1.41619	-1.21063	1.26244	-1.24354	-0.576408	-0.55071			2.66879	2.31439	0.416839	2.36778	1.49113	1.46481
	3	14.7924	23.0131	30.9234	19.8406	23.2671	23.3065	15.2232										8.22073	16.131	5.04821	8.47472	8.51409	0.430779		-1.40401	-0.993407	1.31837	-1.15002	-0.470718	-0.583365			2.64636	1.99088	0.400988	2.21917	1.3858	1.49834
AZA-SO14	1	14.026	22.1216	30.288	19.6226	22.2468	21.2468	13.7002										8.09555	16.262	5.59662	8.22074	7.22082	-0.325829		-1.26465	-0.860776	1.2211	-1.13946	-1.04627	-1.01988		AZA-SO14	2.40268	1.81601	0.428955	2.20298	2.06518	2.02774
	2	14.7769	23.0187	31.5035	20.5653	22.8389	22.9803	14.9338		14.3182	22.5431	30.7619	19.8944	22.4848	22.2164	14.3415		8.24177	16.7266	5.78846	8.06203	8.20342	0.156925		-1.30194	-0.982903	1.62975	-1.48169	-0.732902	-0.732021			2.46561	1.97644	0.323144	2.79275	1.66198	1.66096
	3	14.1518	22.4891	30.4943	19.4951	22.3687	22.4219	14.3905										8.33735	16.3425	5.34335	8.21695	8.27015	0.238754		-1.28739	-0.781859	1.61351	-1.40779	-0.714653	-0.77539			2.44087	1.71934	0.326803	2.65331	1.64109	1.71165

## Sheet: Osteogenesis separate (4)
		Gene name								Average value								△CT=CT Target gene-CT Endogenous gene							△CT=CT Target gene-CT Endogenous gene							分组	Amplification Fold=2-△△CT
Serial Number	Specimen number	ACTIN	DNMT1	3A	3B	H19	RUNX2	COL1A1		ACTIN	DNMT1	3A	3B	H19	RUNX2	COL1A1		DNMT1	3A	3B	H19	RUNX2	COL1A1		DNMT1	3A	3B	H19	RUNX2	COL1A1			DNMT1	3A	3B	H19	RUNX2	COL1A1
CO3	1	14.3412	24.4653	31.3503	19.1766	24.4653	23.3374	15.1579										10.1241	17.0091	4.83539	10.1241	8.99615	0.816662		0	0	0	0	0	0		CO3	1	1	1	1	1	1
	2	14.1878	24.5952	32.3972	18.8545	24.5952	23.749	15.5253		14.2553	24.6794	31.855	18.944	24.4453	23.6689	15.4984		10.4074	18.2094	4.66665	10.4074	9.56118	1.33748		0	0	0	0	0	0			1	1	1	1	1	1
	3	14.2369	24.9775	31.8174	18.8008	24.2754	23.9204	15.812										10.7406	17.5805	4.56384	10.0385	9.68347	1.57506		0	0	0	0	0	0			1	1	1	1	1	1
SO3	1	14.6591	24.8781	31.3136	19.7381	24.8029	23.6712	15.6101										10.219	16.6545	5.07903	10.1438	9.01207	0.951037		0.0949074	-0.354601	0.243641	0.0197074	0.0159177	0.134374		SO3	0.936332	1.27863	0.844611	0.986433	0.989027	0.911065
	2	14.5934	25.0419	32.3352	19.9352	25.2953	24.5267	16.2223		14.408	24.7846	31.6234	19.5872	24.731	23.9616	15.7917		10.4485	17.7418	5.34182	10.7019	9.93331	1.62892		0.0411456	-0.46758	0.675164	0.294549	0.372132	0.29144			0.971883	1.38279	0.626261	0.815327	0.77264	0.817086
	3	13.9715	24.4338	31.2213	19.0881	24.0948	23.6869	15.5425										10.4623	17.2498	5.11657	10.1233	9.71536	1.57101		-0.278339	-0.330705	0.552724	0.0848098	0.0318867	-0.00405659			1.2128	1.25763	0.681732	0.942909	0.97814	1.00282
AZA-SO3	1	14.3576	24.7374	31.3281	19.641	24.3388	23.2983	15.1717										10.3797	16.9705	5.28336	9.9812	8.94063	0.814047		0.255662	-0.0385842	0.44797	-0.142882	-0.0555193	-0.00261568		AZA-SO3	0.837603	1.02711	0.733074	1.10411	1.03923	1.00181
	2	13.9404	24.4585	31.9929	19.5583	24.3872	23.6461	15.4206		14.1362	24.4926	31.4487	19.6862	24.2623	23.3193	15.1155		10.5182	18.0525	5.61798	10.4469	9.70572	1.48019		0.110782	-0.156862	0.951325	0.0394997	0.144546	0.142713			0.926086	1.11486	0.517157	0.972992	0.904664	0.905814
	3	14.1107	24.2819	31.0252	19.8592	24.0609	23.0134	14.7542										10.1712	16.9145	5.74842	9.95018	8.90266	0.6435		0.0470998	-0.0946366	0.91303	-0.1739	-0.0934913	-0.173163			0.96788	1.0678	0.531068	1.1281	1.06695	1.12753
CO7	1	14.2246	23.5144	30.8156	19.3251	23.6011	22.6662	14.613										9.28981	16.5911	5.10056	9.37658	8.44168	0.388431		-0.834271	-0.418027	0.265174	-0.747505	-0.554477	-0.428231		CO7	1.78296	1.3361	0.832099	1.67889	1.46864	1.34558
	2	14.5917	24.4743	32.2013	19.8923	24.4803	23.8985	15.6915		14.4615	24.2388	31.5372	19.6385	23.9641	23.4491	15.3061		9.88266	17.6096	5.30064	9.88866	9.30687	1.09978		-0.524717	-0.599758	0.633991	-0.518717	-0.254311	-0.237693			1.43865	1.51546	0.644391	1.43268	1.19277	1.17911
	3	14.5681	24.7277	31.5948	19.698	23.8107	23.7826	15.6139										10.1596	17.0267	5.12986	9.24256	9.2145	1.04579		-0.581038	-0.553799	0.566013	-0.795889	-0.468967	-0.529269			1.49592	1.46795	0.675481	1.73615	1.38412	1.4432
SO7	1	14.1494	23.5853	30.5416	19.429	23.8659	22.8102	14.7421										9.43587	16.3922	5.27956	9.71653	8.6608	0.592717		-0.688217	-0.616936	0.444172	-0.407554	-0.335348	-0.223946		SO7	1.61129	1.53362	0.735006	1.32643	1.26168	1.16792
	2	14.6852	24.2215	32.1052	20.2591	24.7165	24.1791	15.9578		14.3627	23.9993	31.244	19.7794	24.0541	23.6689	15.4984		9.53628	17.42	5.57387	10.0313	9.49391	1.27264		-0.871096	-0.789386	0.907221	-0.376096	-0.067269	-0.0648408			1.82905	1.72834	0.533211	1.29782	1.04773	1.04597
	3	14.2536	24.1912	31.0851	19.6502	23.58	23.6117	15.4946										9.93762	16.8315	5.39656	9.32642	9.3581	1.24096		-0.802981	-0.748976	0.832721	-0.712031	-0.325371	-0.334101			1.7447	1.6806	0.561469	1.63811	1.25299	1.26059
AZA-SO7	1	14.3954	23.7472	30.9267	19.9463	23.7852	22.8485	14.8013										9.35174	16.5313	5.55082	9.38974	8.45306	0.405817		-0.772343	-0.477823	0.715427	-0.734343	-0.54309	-0.410845		AZA-SO7	1.70804	1.39264	0.609025	1.66364	1.45709	1.32946
	2	14.2532	23.8651	31.8413	20.1955	24.0691	23.5731	15.3669		14.4327	24.0937	31.469	20.1859	23.9084	23.429	15.2909		9.61187	17.5881	5.94228	9.81585	9.31986	1.11369		-0.7955	-0.621277	1.27563	-0.591522	-0.241317	-0.223791			1.73568	1.53824	0.413046	1.50684	1.18207	1.1678
	3	14.6495	24.6688	31.6389	20.416	23.871	23.8654	15.7046										10.0193	16.9895	5.76653	9.22152	9.21589	1.05516		-0.721276	-0.591022	1.20269	-0.816934	-0.467582	-0.519903			1.64864	1.50631	0.434465	1.76166	1.38279	1.43386
CO14	1	14.8557	23.6679	31.1053	20.9116	23.5052	22.8139	14.7761										8.81219	16.2496	6.05588	8.64952	7.9582	-0.0796061		-1.3119	-0.759467	1.22049	-1.47456	-1.03796	-0.896269		CO14	2.48268	1.69286	0.429136	2.779	2.05332	1.86125
	2	14.5168	23.6386	31.8529	20.6251	23.5387	23.3099	15.1173		14.5201	23.6442	31.2678	20.5525	23.237	23.0225	14.8966		9.12177	17.3361	6.10829	9.02182	8.79301	0.60045		-1.2856	-0.873323	1.44164	-1.38556	-0.768168	-0.737026			2.43784	1.83188	0.36815	2.61273	1.70311	1.66674
	3	14.1876	23.6262	30.8452	20.1207	22.6672	22.9437	14.7963										9.4386	16.6575	5.93312	8.4796	8.75603	0.608677		-1.302	-0.922949	1.36928	-1.55885	-0.927437	-0.966385			2.4657	1.89599	0.387086	2.94619	1.90189	1.95394
SO14	1	14.0503	22.7186	30.0429	19.8761	22.9786	22.2531	14.1961										8.66832	15.9926	5.82584	8.9283	8.20282	0.145762		-1.45576	-1.01646	0.990449	-1.19579	-0.793335	-0.6709		SO14	2.74301	2.02295	0.503321	2.2907	1.73308	1.59207
	2	14.6248	23.5927	31.718	20.7618	23.8987	23.6535	15.4086		14.3547	23.3377	30.8311	20.3265	23.3133	23.0857	14.9312		8.96791	17.0931	6.13695	9.27389	9.02872	0.783794		-1.43946	-1.11624	1.4703	-1.13349	-0.532458	-0.553682			2.71219	2.16781	0.360907	2.19388	1.44639	1.46783
	3	14.3889	23.7016	30.7324	20.3417	23.0625	23.3505	15.189										9.3127	16.3434	5.95275	8.6736	8.9616	0.800106		-1.42791	-1.23705	1.38891	-1.36486	-0.721869	-0.774955			2.69056	2.35715	0.381854	2.57551	1.64932	1.71114
AZA-SO14	1	14.0239	22.7938	30.2889	20.1426	22.6842	22.0241	13.965										8.7699	16.265	6.11878	8.6603	8.00026	-0.0588465		-1.35418	-0.744092	1.28339	-1.46378	-0.99589	-0.875509		AZA-SO14	2.55652	1.67492	0.410828	2.75831	1.99431	1.83466
	2	14.7836	23.8465	32.1494	21.209	23.7921	23.5719	15.3994		14.5585	23.6433	31.303	20.8323	23.2696	23.0681	14.9549		9.06294	17.3658	6.4254	9.00848	8.78831	0.615811		-1.34444	-0.843563	1.75875	-1.39889	-0.772865	-0.721665			2.53931	1.79448	0.295504	2.63699	1.70866	1.64908
	3	14.868	24.2897	31.4709	21.1451	23.3326	23.6084	15.5002										9.42169	16.6028	6.2771	8.46456	8.74034	0.63212		-1.31891	-0.977657	1.71325	-1.57389	-0.943135	-0.942942			2.49477	1.96926	0.304971	2.97706	1.9227	1.92244
