# Supplementary material for: Glucocorticoid-Induced alterations in DNA methylation in the H19 promoter of Bone Marrow-Derived Mesenchymal Stem Cells are associated with the pathogenesis of osteonecrosis
Source: PLoS One. 2026 Mar 27;21(3):e0345372. doi: 10.1371/journal.pone.0345372 (PMC13028513; doi:10.1371/journal.pone.0345372)
Supplement: S6 Table — (XLSX) [file pone.0345372.s009.xlsx]

## Sheet: Adipogenesis average
		Gene name								Average value								△CT=CT Target gene-CT Endogenous gene							△△CT=△CTExperiment-△CTControl							Amplification Fold=2-△△CT
Serial Number	Specimen number	ACTIN	H19	DNMT3A	DNMT3B	DNMT1	PPAR	FABP4		ACTIN	H19	DNMT3A	DNMT3B	DNMT1	PPAR	FABP4		H19	DNMT3A	DNMT3B	DNMT1	PPAR	FABP4		H19	DNMT3A	DNMT3B	DNMT1	PPAR	FABP4		H19	DNMT3A	DNMT3B	DNMT1	PPAR	FABP4
CO3	1	13.7845		26.9055	20.4738	21.2412	23.2488	24.9359
	2	13.6225		26.7936	16.5873	21.2673	23.811	20.7161		13.6398	#DIV/0!	26.7302	18.6207	21.3079	23.619	21.4697		#DIV/0!	13.0904	4.9809	7.66812	9.97923	7.82995		#DIV/0!	0	0	0	0	0		#DIV/0!	1	1	1	1	1
	3	13.5123		26.4916	18.8009	21.4152	23.7972	18.7572
SO3	1	13.4602		26.531	14.3612	21.1362	23.3262	22.2176
	2	12.9687		26.3784	14.2294	21.081	23.338	22.6878		13.1959	#DIV/0!	26.2956	14.5765	21.1955	23.4151	22.1755		#DIV/0!	13.0997	1.38066	7.99959	10.2193	8.97959		#DIV/0!	0.00926622	-3.60024	0.331471	0.240022	1.14963		#DIV/0!	0.993598	12.1277	0.794726	0.846733	0.450739
	3	13.1587		25.9773	15.139	21.3692	23.5812	21.621
AZA-SO3	1	13.4891		26.8532	20.2135	21.6592	24.2607	20.6184
	2	13.5429		26.7712	23.6286	21.712	24.1416	24.5428		13.5172	#DIV/0!	26.8043	22.512	21.6602	24.1142	22.817		#DIV/0!	13.2871	8.99488	8.14304	10.5971	9.29987		#DIV/0!	0.196684	4.01398	0.474917	0.61782	1.46992		#DIV/0!	0.872554	0.0618973	0.719508	0.651655	0.361003
	3	13.5195		26.7885	23.694	21.6094	23.9403	23.2898
CO7	1	15.5554		27.6998	18.9491	22.5743	20.6108	14.3263
	2	15.1159		27.347	18.4225	22.5069	20.4289	14.1866		15.3038	#DIV/0!	27.4014	19.234	22.5685	20.4341	14.1522		#DIV/0!	12.0975	3.93016	7.26471	5.13025	-1.15163		#DIV/0!	-0.992902	-1.05074	-0.403413	-4.84898	-8.98158		#DIV/0!	1.99018	2.07159	1.32263	28.8196	505.506
	3	15.2402		27.1572	20.3303	22.6244	20.2625	13.9437
SO7	1	15.2962		27.8396	23.6697	22.3735	20.6974	14.6341
	2	14.9118		27.5324	17.5645	22.4157	20.6768	14.7376		15.1047	#DIV/0!	27.5151	20.5291	22.4626	23.619	21.4697		#DIV/0!	12.4105	5.42439	7.35795	8.51433	6.36506		#DIV/0!	-0.679977	0.443487	-0.310167	-1.4649	-1.4649		#DIV/0!	1.60211	0.735355	1.23985	2.76044	2.76044
	3	15.106		27.1734	20.353	22.5987	20.4776	14.8488
AZA-SO7	1	14.5254		27.8408	19.7107	22.1172	21.687	16.3666
	2	14.3957		27.5448	21.2341	21.965	21.7614	18.561		14.511	#DIV/0!	27.6663	18.9618	22.0937	21.6106	17.1126		#DIV/0!	13.1553	4.45081	7.5827	7.09961	2.60162		#DIV/0!	0.0648616	-0.530093	-0.085419	-2.87962	-5.22833		#DIV/0!	0.956037	1.44402	1.061	7.35954	37.4874
	3	14.612		27.6134	15.9406	22.199	21.3835	16.4104
CO14	1	16.3708		28.6469	19.4905	23.1466	20.5536	13.4069
	2	15.9681		28.0014	18.7771	23.1007	20.4101	13.5757		16.1648	#DIV/0!	28.2593	18.6882	23.1636	20.3953	13.5481		#DIV/0!	12.0945	2.52338	6.99872	4.23045	-2.61677		#DIV/0!	-0.995962	-2.45752	-0.669401	-5.74878	-10.4467		#DIV/0!	1.99441	5.49272	1.59041	53.7719	1395.65
	3	16.1557		28.1296	17.7971	23.2434	20.2221	13.6615
SO14	1	16.0734		28.4886	15.2994	22.9336	20.1934	13.7626
	2	15.8775		28.499	16.739	22.9536	20.607	13.6393		15.945	#DIV/0!	28.4043	16.8329	22.8993	20.3827	13.703		#DIV/0!	12.4593	0.887955	6.95433	4.43774	-2.24192		#DIV/0!	-0.63112	-4.09295	-0.713785	-5.54149	-10.0719		#DIV/0!	1.54877	17.0647	1.6401	46.5751	1076.31
	3	15.884		28.2252	18.4604	22.8107	20.3477	13.7073
AZA-SO14	1	14.9961		28.0706	23.1188	22.4305	22.0947	15.6666
	2	14.8169		28.2914	18.4225	22.5195	22.0021	15.5462		14.8557	#DIV/0!	28.2256	20.8359	22.4566	21.8473	15.6277		#DIV/0!	13.3699	5.98017	7.60088	6.99157	0.771993		#DIV/0!	0.279424	0.999265	-0.0672344	-2.98766	-7.05796		#DIV/0!	0.82392	0.500255	1.04771	7.93188	133.247
	3	14.7541		28.3148	20.9663	22.4198	21.4451	15.6703

## Sheet: Adipogenesis separate（1）
		Gene name								Average value								△CT=CT Target gene-CT Endogenous gene							△△CT=△CTExperiment-△CTControl							Amplification Fold=2-△△CT
Serial Number	Specimen number	ACTIN	H19	DNMT3A	DNMT3B	DNMT1	PPAR	FABP4		ACTIN	H19	DNMT3A	DNMT3B	DNMT1	PPAR	FABP4		H19	DNMT3A	DNMT3B	DNMT1	PPAR	FABP4		H19	DNMT3A	DNMT3B	DNMT1	PPAR	FABP4			H19	DNMT3A	DNMT3B	DNMT1	PPAR	FABP4
CA3	1	15.1159		27.347	18.4225	22.5069	20.4289	14.1866		15.1159	#DIV/0!	27.347	18.4225	22.5069	20.4289	14.1866		-15.1159	12.2311	3.30662	7.39105	5.31307	-0.929281		0	0	0	0	0	0			1	1	1	1	1	1
SA3	1	15.3622		27.5324	17.5645	22.4157	20.6768	14.7376		15.3622	#DIV/0!	27.5324	17.5645	22.4157	20.6768	14.7376		-15.3622	12.1702	2.20227	7.05345	5.31459	-0.624604		-0.24638	-0.0609499	-1.10435	-0.337599	0.00152912	0.304677			1.18623	1.04315	2.15002	1.26365	0.998941	0.809623
AZA-SA3	1	15.7957		27.5448	21.2341	21.965	21.7614	18.561		15.7957	#DIV/0!	27.5448	21.2341	21.965	21.7614	18.561		-15.7957	11.7491	5.43848	6.16929	5.9657	2.76533		-0.679812	-0.481991	2.13186	-1.22176	0.652637	3.69461			1.60193	1.39667	0.228163	2.33232	0.636116	0.0772347
CA7	1	15.5681		28.0014	18.7771	23.1007	20.4101	13.5757		15.5681	#DIV/0!	28.0014	18.7771	23.1007	20.4101	13.5757		-15.5681	12.4333	3.20902	7.5326	4.84203	-1.99235		-0.452235	0.202186	-0.0975996	0.141551	-0.471037	-1.06307			1.36816	0.869232	1.06999	0.906544	1.38611	2.08937
SA7	1	15.775		28.499	16.739	22.9536	20.607	13.6393		15.775	#DIV/0!	28.499	16.739	22.9536	20.4289	14.1866		-15.775	12.724	0.96402	7.17862	4.83202	-2.1357		-0.65911	0.492898	-2.3426	-0.212434	-0.481042	-1.20642			1.57911	0.710596	5.07216	1.15864	1.39575	2.30765
AZA-SA7	1	15.3169		28.2914	18.4225	22.5195	22.0021	15.5462		15.3169	#DIV/0!	28.2914	18.4225	22.5195	22.0021	15.5462		-15.3169	12.9744	3.1056	7.20257	6.68512	0.229249		-0.201077	0.74332	-0.201018	-0.188476	1.37205	1.15853			1.14956	0.597363	1.14951	1.13956	0.386342	0.447969
CA14	1	15.2677		29.04	15.6372	23.3712	20.1632	12.2299		15.2677	#DIV/0!	29.04	15.6372	23.3712	20.1632	12.2299		-15.2677	13.7723	0.369446	8.10344	4.89543	-3.0378		-0.151872	1.54118	-2.93717	0.712388	-0.417631	-2.10852			1.11101	0.343605	7.6591	0.610309	1.33573	4.31248
SA14	1	15.562		28.5647	19.6204	23.6782	20.3761	12.7542		15.562	#DIV/0!	28.5647	19.6204	23.6782	20.3761	12.7542		-15.562	13.0027	4.05836	8.11622	4.81408	-2.80776		-0.446146	0.771589	0.751735	0.72517	-0.498989	-1.87848			1.3624	0.585772	0.593889	0.604926	1.41322	3.67687
AZA-SA14	1	15.8772		28.5315	19.6842	22.9563	21.9807	15.3303		15.8772	#DIV/0!	28.5315	19.6842	22.9563	21.9807	15.3303		-15.8772	12.6543	3.80702	7.07911	6.10347	-0.546933		-0.761333	0.423182	0.500397	-0.311939	0.790406	0.382349			1.69506	0.745778	0.706912	1.24137	0.578181	0.767188

## Sheet: Adipogenesis separate (2)
		Gene name								Average value								△CT=CT Target gene-CT Endogenous gene							△△CT=△CTExperiment-△CTControl							Amplification Fold=2-△△CT
Serial Number	Specimen number	ACTIN	H19	DNMT3A	DNMT3B	DNMT1	PPAR	FABP4		ACTIN	H19	DNMT3A	DNMT3B	DNMT1	PPAR	FABP4		H19	DNMT3A	DNMT3B	DNMT1	PPAR	FABP4		H19	DNMT3A	DNMT3B	DNMT1	PPAR	FABP4			H19	DNMT3A	DNMT3B	DNMT1	PPAR	FABP4
CA3	2	15.5554		27.6984	18.9491	22.5743	20.6108	14.3263										-15.5554	12.143	3.39371	7.01883	5.05541	-1.2291		0	0	0	0	0	0		CA3	1	1	1	1	1	1
	3	15.3571		27.347	18.4225	22.5069	20.4289	14.1866		15.3842	#DIV/0!	27.4009	18.5673	22.5685	20.4341	14.1855		-15.3571	11.9898	3.06535	7.14978	5.0718	-1.17055		0	0	0	0	0	0			1	1	1	1	1	1
	4	15.2402		27.1572	18.3303	22.6244	20.2625	14.0437										-15.2402	11.9171	3.09017	7.38424	5.02228	-1.1965		0	0	0	0	0	0			1	1	1	1	1	1
SA3	2	15.6962		27.8396	23.6697	22.3735	20.6974	14.6341										-15.6962	12.1433	7.97347	6.67727	5.00121	-1.06208		-0.140797	0.00033989	4.57976	-0.341561	-0.0542053	0.167023		SA3	1.10251	0.999764	0.0418172	1.26713	1.03829	0.890679
	3	15.4622		27.5324	17.5645	22.4157	20.6768	14.7376		15.4548	#DIV/0!	27.5151	20.5291	22.4626	20.6173	14.7402		-15.4622	12.0702	2.10227	6.95345	5.21459	-0.724604		-0.105113	0.0803173	-0.963083	-0.196332	0.142796	0.445945			1.07558	0.94585	1.94947	1.14578	0.905762	0.734104
	4	15.206		27.1734	20.353	22.5987	20.4776	14.8488										-15.206	11.9674	5.14695	7.39266	5.27158	-0.357272		0.0341381	0.0503296	2.05679	0.00842323	0.249298	0.839233			0.976615	0.965716	0.240351	0.994178	0.841305	0.558941
AZA-SA3	2	15.5254		27.8408	19.7107	22.1172	21.687	16.3666										-15.5254	12.3154	4.18531	6.59176	6.16159	0.841135		0.0299931	0.172374	0.791605	-0.427073	1.10617	2.07024		AZA-SA3	0.979425	0.887382	0.577701	1.3445	0.464524	0.23812
	3	15.3957		27.5448	21.2341	21.965	21.7614	18.561		15.5389	#DIV/0!	27.6663	18.9618	22.0937	21.6106	17.1126		-15.3957	12.1491	5.83848	6.56929	6.3657	3.16533		-0.0385447	0.159276	2.77313	-0.580497	1.2939	4.33587			1.02708	0.895474	0.146287	1.49536	0.407846	0.049519
	4	15.6956		27.6134	15.9406	22.199	21.3835	16.4104										-15.6956	11.9178	0.245024	6.50345	5.68794	0.714792		-0.140137	-0.225206	-3.14868	-0.515381	0.63253	1.9439			1.10201	1.16894	8.86846	1.42937	0.645044	0.259913
CA7	2	15.7077		28.6469	19.4905	23.1466	20.5536	13.4069										-15.7077	12.9392	3.78275	7.43888	4.84587	-2.30081		-0.152306	0.796214	0.38904	0.42005	-0.209538	-1.0717		CA7	1.11134	0.575858	0.763638	0.747399	1.15632	2.10192
	3	15.4092		28.0014	18.7771	23.1007	20.4101	13.5757		15.4242	#DIV/0!	28.2593	18.6882	23.1636	20.3953	13.5481		-15.4092	12.5922	3.36792	7.6915	5.00092	-1.83346		-0.0520721	0.602349	0.302563	0.541714	-0.0708748	-0.662908			1.03675	0.658681	0.810811	0.686954	1.05035	1.58327
	4	15.1557		28.1296	17.7971	23.2434	20.2221	13.6615										-15.1557	12.974	2.64141	8.08772	5.06648	-1.49411		0.0845146	1.05688	-0.448753	0.703478	0.0442028	-0.297607			0.943102	0.48067	1.36486	0.61409	0.969826	1.2291
SA7	2	15.3734		28.4886	15.2994	22.9336	20.1934	13.7626										-15.3734	13.1152	-0.074045	7.56022	4.82001	-1.61081		0.182006	0.972227	-3.46775	0.541391	-0.2354	-0.381707		SA7	0.881476	0.509719	11.0636	0.687108	1.17723	1.30288
	3	15.5467		28.499	16.739	22.9536	20.607	13.6393		15.6014	#DIV/0!	28.4043	16.8329	22.8993	20.4341	14.1855		-15.5467	12.9523	1.19227	7.40686	5.06027	-1.90746		-0.189595	0.962413	-1.87309	0.257081	-0.0115269	-0.736908			1.14044	0.513198	3.66315	0.836779	1.00802	1.6666
	4	15.884		28.2252	18.4604	22.8107	20.3477	13.7073										-15.884	12.3412	2.57642	6.92669	4.46372	-2.17672		-0.643807	0.42417	-0.513745	-0.457543	-0.55856	-0.980213			1.56245	0.745267	1.42775	1.3732	1.4728	1.97276
AZA-SA7	2	15.2961		28.0706	23.1188	22.4305	22.0947	15.6666										-15.2961	12.7745	7.82271	7.13446	6.7986	0.370566		0.259362	0.631498	4.42901	0.115628	1.74319	1.59967		AZA-SA7	0.835457	0.645506	0.0464233	0.92298	0.298709	0.329952
	3	15.4586		28.2914	18.4225	22.5195	22.0021	15.5462		15.4895	#DIV/0!	28.2256	20.8359	22.4566	21.8473	15.6277		-15.4586	12.8328	2.96398	7.06095	6.54349	0.0876265		-0.101433	0.842964	-0.101374	-0.0888309	1.47169	1.25817			1.07284	0.557497	1.07279	1.06351	0.360558	0.418073
	4	15.7138		28.3148	20.9663	22.4198	21.4451	15.6703										-15.7138	12.601	5.25252	6.70596	5.73132	-0.0434959		-0.473628	0.683919	2.16236	-0.678277	0.709045	1.15301			1.3886	0.622472	0.223391	1.60023	0.611725	0.449686
CA14	2	15.3782		29.0314	22.1824	23.4693	20.171	12.2048										-15.3782	13.6533	6.80427	8.09115	4.79282	-3.17336		0.177277	1.51028	3.41056	1.07232	-0.262595	-1.94426		CA14	0.88437	0.351044	0.0940414	0.475554	1.19963	3.8484
	3	15.5729		29.04	15.6372	23.3712	20.1632	12.2299		15.545	#DIV/0!	28.9179	18.1915	23.52	20.0256	12.2857		-15.5729	13.4671	0.0642569	7.79825	4.59025	-3.34299		-0.215794	1.47726	-3.0011	0.648465	-0.481553	-2.17244			1.16134	0.359171	8.00608	0.637959	1.39625	4.50786
	4	15.6839		28.6821	16.7548	23.7194	19.7426	12.4225										-15.6839	12.9982	1.07092	8.0355	4.05867	-3.26143		-0.443735	1.08113	-2.01924	0.651258	-0.963606	-2.06492			1.36012	0.472657	4.05371	0.636725	1.95018	4.18411
SA14	2	15.2796		28.7549	17.5702	23.5404	20.5424	12.6611										-15.2796	13.4752	2.29055	8.26073	5.2628	-2.61848		0.275808	1.33223	-1.10315	1.24191	0.207386	-1.38937		SA14	0.825987	0.397153	2.14824	0.422814	0.866105	2.61964
	3	15.6333		28.5647	19.6204	23.6782	20.3761	12.7542		15.4748	#DIV/0!	28.8113	17.9168	23.5973	20.3405	12.6915		-15.6333	12.9314	3.9871	8.04496	4.74282	-2.87902		-0.27614	0.941595	0.921742	0.895176	-0.328983	-1.70847			1.21095	0.520657	0.527871	0.537681	1.25613	3.26814
	4	15.5115		29.1144	16.5599	23.5734	20.103	12.6593										-15.5115	13.6029	1.04837	8.06189	4.59146	-2.85224		-0.27132	1.68583	-2.0418	0.677653	-0.430816	-1.65574			1.20691	0.310824	4.11758	0.625182	1.348	3.15084
AZA-SO14	2	15.4198		28.6684	20.5835	23.1995	22.2586	15.5558										-15.4198	13.2486	5.16369	7.77974	6.83879	0.136033		0.135647	1.10562	1.76998	0.760914	1.78338	1.36514		AZA-SO14	0.910262	0.464704	0.293213	0.590122	0.290503	0.388197
	3	15.619		28.5315	19.6842	22.9563	21.9807	15.3303		15.4631	#DIV/0!	28.5944	20.3731	23.0848	22.0257	15.4105		-15.619	12.9125	4.06521	7.3373	6.36166	-0.288744		-0.261877	0.922638	0.999853	0.187517	1.28986	0.881804			1.19904	0.527544	0.500051	0.878116	0.40899	0.542688
	4	15.3506		28.5834	20.8517	23.0987	21.838	15.3455										-15.3506	13.2329	5.50112	7.74813	6.4874	-0.00504913		-0.110398	1.31579	2.41096	0.363895	1.46512	1.19146			1.07953	0.401705	0.188031	0.777064	0.362206	0.437861

## Sheet: Adipogenesis separate (3)
		Gene name								Average value								△CT=CT Target gene-CT Endogenous gene							△△CT=△CTExperiment-△CTControl							Amplification Fold=2-△△CT
Serial Number	Specimen number	ACTIN	H19	DNMT3A	DNMT3B	DNMT1	PPAR	FABP4		ACTIN	H19	DNMT3A	DNMT3B	DNMT1	PPAR	FABP4		H19	DNMT3A	DNMT3B	DNMT1	PPAR	FABP4		H19	DNMT3A	DNMT3B	DNMT1	PPAR	FABP4			H19	DNMT3A	DNMT3B	DNMT1	PPAR	FABP4
CA3	1	15.2755		27.8425	18.4827	22.2569	20.8398	14.3538										-15.2755	12.5669	3.20715	6.98138	5.56433	-0.921757		0	0	0	0	0	0		CA3	1	1	1	1	1	1
	2	15.5712		27.9715	18.7722	22.6509	20.9227	14.5759		15.5204	#DIV/0!	27.7504	18.5434	22.4389	20.7379	14.5314		-15.5712	12.4003	3.20097	7.0797	5.35141	-0.995354		0	0	0	0	0	0			1	1	1	1	1	1
	3	15.7143		27.4373	18.3752	22.4087	20.4512	14.6646										-15.7143	11.723	2.66092	6.6944	4.73685	-1.04974		0	0	0	0	0	0			1	1	1	1	1	1
SA3	1	15.2459		27.8396	23.6697	22.3735	20.6974	14.6341										-15.2459	12.5936	8.42375	7.12755	5.45149	-0.611798		0.0295715	0.02668	5.2166	0.146168	-0.112841	0.309959		SA3	0.979711	0.981677	0.0268935	0.903648	1.08136	0.806665
	2	15.6224		27.5324	17.5645	22.4157	20.6768	14.7376		15.4005	#DIV/0!	27.5151	20.5291	22.4626	20.6173	14.7402		-15.6224	11.91	1.94213	6.79331	5.05446	-0.884742		-0.0511322	-0.490242	-1.25884	-0.286385	-0.296953	0.110612			1.03608	1.40468	2.39303	1.21958	1.22855	0.926195
	3	15.3333		27.1734	20.353	22.5987	20.4776	14.8488										-15.3333	11.8402	5.01973	7.26544	5.14436	-0.48449		0.381073	0.117222	2.35881	0.571045	0.407513	0.565253			0.767866	0.921961	0.194951	0.673129	0.753922	0.675837
AZA-SA3	1	15.3449		27.8408	19.7107	22.1172	21.687	16.3666										-15.3449	12.4959	4.36581	6.77225	6.34208	1.02163		-0.0694275	-0.0710754	1.15865	-0.209133	0.77775	1.94339		AZA-SA3	1.0493	1.0505	0.44793	1.15599	0.583276	0.260005
	2	15.6898		27.5448	21.2341	21.965	21.7614	18.561		15.5304	#DIV/0!	27.6663	18.9618	22.0937	21.6106	17.1126		-15.6898	11.855	5.54432	6.27512	6.07154	2.87116		-0.118591	-0.545311	2.34334	-0.804577	0.720127	3.86651			1.08567	1.45933	0.197053	1.74663	0.607044	0.0685588
	3	15.5564		27.6134	15.9406	22.199	21.3835	16.4104										-15.5564	12.0569	0.384161	6.64259	5.82708	0.85393		-0.280914	-0.510012	-2.82299	-0.338799	0.262749	1.77569			1.21496	1.42406	7.07629	1.2647	0.833498	0.292055
CA7	1	15.7332		28.6469	19.4905	23.1466	20.5536	13.4069										-15.7332	12.9138	3.75733	7.41346	4.82045	-2.32623		-0.457642	0.346849	0.550173	0.432074	-0.743877	-1.40447		CA7	1.3733	0.786299	0.682938	0.741196	1.67467	2.64721
	2	15.5196		28.0014	18.7771	23.1007	20.4101	13.5757		15.5403	#DIV/0!	28.2593	18.6882	23.1636	20.3953	13.5481		-15.5196	12.4817	3.25747	7.58105	4.89047	-1.94391		0.0515961	0.0814766	0.0564922	0.501349	-0.460937	-0.948554			0.964868	0.94509	0.961599	0.706446	1.37644	1.92994
	3	15.3681		28.1296	17.7971	23.2434	20.2221	13.6615										-15.3681	12.7615	2.42892	7.87523	4.85399	-1.7066		0.346179	1.0385	-0.231995	1.18083	0.117147	-0.656857			0.786665	0.486832	1.17446	0.441098	0.922009	1.57664
SA7	1	15.2148		28.4886	15.2994	22.9336	20.1934	13.7626										-15.2148	13.2739	0.0845938	7.71886	4.97865	-1.45217		0.06073	0.706923	-3.12256	0.737474	-0.58568	-0.530416		SA7	0.958779	0.612626	8.70932	0.599788	1.50075	1.44435
	2	15.6672		28.499	16.739	22.9536	20.607	13.6393		15.5568	#DIV/0!	28.4043	16.8329	22.8993	20.7379	14.5314		-15.6672	12.8318	1.07179	7.28639	4.9398	-2.02793		-0.0959503	0.431517	-2.12918	0.206693	-0.411613	-1.03258			1.06877	0.741481	4.37469	0.866522	1.33017	2.04567
	3	15.7884		28.2252	18.4604	22.8107	20.3477	13.7073										-15.7884	12.4368	2.67196	7.02224	4.55926	-2.08118		-0.0741119	0.713823	0.0110435	0.327839	-0.177586	-1.03143			1.05271	0.609702	0.992374	0.796729	1.13099	2.04405
AZA-SA7	1	15.6514		28.0706	23.1188	22.4305	22.0947	15.6666										-15.6514	12.4192	7.46738	6.77913	6.44327	0.015233		-0.375885	-0.147778	4.26023	-0.202259	0.878935	0.93699		AZA-SA7	1.29764	1.10786	0.0521847	1.1505	0.543769	0.522321
	2	15.3459		28.2914	18.4225	22.5195	22.0021	15.5462		15.4117	#DIV/0!	28.2256	20.8359	22.4566	21.8473	15.6277		-15.3459	12.9455	3.07668	7.17365	6.65619	0.200328		0.225388	0.545244	-0.124292	0.093956	1.30478	1.19568			0.855365	0.685275	1.08997	0.93695	0.404781	0.43658
	3	15.238		28.3148	20.9663	22.4198	21.4451	15.6703										-15.238	13.0768	5.72833	7.18177	6.20713	0.43231		0.476332	1.35384	3.06741	0.48737	1.47028	1.48205			0.718803	0.39125	0.119294	0.713324	0.360911	0.357979
CA14	1	15.5018		29.0314	22.1824	23.4693	20.171	12.2048										-15.5018	13.5297	6.68065	7.96753	4.6692	-3.29698		-0.226257	0.962713	3.47349	0.986145	-0.895134	-2.37522		CA14	1.1698	0.513091	0.0900273	0.504825	1.85978	5.18817
	2	15.2919		29.04	15.6372	23.3712	20.1632	12.2299		15.3948	#DIV/0!	28.9179	18.1915	23.52	20.0256	12.2857		-15.2919	13.7482	0.345305	8.0793	4.87129	-3.06194		0.279373	1.34788	-2.85567	0.999599	-0.480116	-2.06659			0.823949	0.392868	7.23839	0.500139	1.39486	4.18895
	3	15.3907		28.6821	16.7548	23.7194	19.7426	12.4225										-15.3907	13.2915	1.36417	8.32875	4.35192	-2.96818		0.323669	1.5685	-1.29675	1.63435	-0.384922	-1.91843			0.799035	0.33716	2.45674	0.322116	1.30579	3.78012
SA14	1	15.1922		28.7549	17.5702	23.5404	20.5424	12.6611										-15.1922	13.5627	2.378	8.34818	5.35025	-2.53103		0.0833435	0.995741	-0.829149	1.3668	-0.214083	-1.60927		SA14	0.943868	0.501478	1.77664	0.38775	1.15997	3.05097
	2	15.3326		28.5647	19.6204	23.6782	20.3761	12.7542		15.3387	#DIV/0!	28.8113	17.9168	23.5973	20.3405	12.6915		-15.3326	13.2321	4.28772	8.34558	5.04344	-2.5784		0.238602	0.831797	1.08674	1.26588	-0.307972	-1.58304			0.847566	0.561829	0.470823	0.415844	1.23797	2.99601
	3	15.4914		29.1144	16.5599	23.5734	20.103	12.6593										-15.4914	13.623	1.06847	8.08199	4.61156	-2.83214		0.222931	1.90004	-1.59245	1.38759	-0.125286	-1.7824			0.856823	0.267936	3.01562	0.382203	1.09072	3.43998
AZA-SO14	1	15.7807		28.6684	20.5835	23.1995	22.2586	15.5558										-15.7807	12.8877	4.80274	7.41879	6.47784	-0.224917		-0.505219	0.320723	1.59558	0.437408	0.913507	0.69684		AZA-SO14	1.41934	0.800669	0.330888	0.73846	0.530893	0.616922
	2	15.9018		28.5315	19.6842	22.9563	21.9807	15.3303		15.7294	#DIV/0!	28.5944	20.3731	23.0848	22.0257	15.4105		-15.9018	12.6297	3.78244	7.05453	6.07889	-0.571513		-0.330527	0.229448	0.581464	-0.0251659	0.727481	0.423841			1.25747	0.852961	0.668285	1.0176	0.603957	0.745437
	3	15.5057		28.5834	20.8517	23.0987	21.838	15.3455										-15.5057	13.0777	5.346	7.59301	6.33228	-0.160172		0.208633	1.35478	2.68508	0.898613	1.59543	0.889572			0.865357	0.390994	0.155493	0.536402	0.330924	0.539774

## Sheet: Adipogenesis separate(4)
		Gene name								Average value								△CT=CT Target gene-CT Endogenous gene							△△CT=△CTExperiment-△CTControl							Amplification Fold=2-△△CT
Serial Number	Specimen number	ACTIN	H19	DNMT3A	DNMT3B	DNMT1	PPAR	FABP4		ACTIN	H19	DNMT3A	DNMT3B	DNMT1	PPAR	FABP4		H19	DNMT3A	DNMT3B	DNMT1	PPAR	FABP4		H19	DNMT3A	DNMT3B	DNMT1	PPAR	FABP4			H19	DNMT3A	DNMT3B	DNMT1	PPAR	FABP4
CA3	1	15.5127		27.453	18.676	22.897	20.8438	14.7554										-15.5127	11.9403	3.16331	7.38428	5.33106	-0.757276		0	0	0	0	0	0		CA3	1	1	1	1	1	1
	2	15.4329		27.5118	18.2168	22.9399	20.6532	14.839		15.3963	#DIV/0!	27.4171	18.4423	22.8529	20.7386	14.7252		-15.4329	12.079	2.78393	7.50708	5.22034	-0.593901		0	0	0	0	0	0			1	1	1	1	1	1
	3	15.2434		27.2864	18.4341	22.7219	20.7188	14.5813										-15.2434	12.043	3.19074	7.47853	5.47535	-0.662097		0	0	0	0	0	0			1	1	1	1	1	1
SA3	1	15.8412		27.8396	23.6697	22.3735	20.6974	14.6341										-15.8412	11.9984	7.82853	6.53233	4.85627	-1.20702		-0.328467	0.0580916	4.66522	-0.851946	-0.474785	-0.449743		SA3	1.25568	0.960534	0.0394121	1.80493	1.38971	1.3658
	2	15.7549		27.5324	17.5645	22.4157	20.6768	14.7376		15.7493	#DIV/0!	27.5151	20.5291	22.4626	20.6173	14.7402		-15.7549	11.7775	1.80963	6.66081	4.92195	-1.01725		-0.32202	-0.301459	-0.974302	-0.846272	-0.298386	-0.423345			1.25008	1.23239	1.96469	1.79785	1.22977	1.34103
	3	15.652		27.1734	20.353	22.5987	20.4776	14.8488										-15.652	11.5215	4.70103	6.94674	4.82566	-0.803191		-0.408558	-0.521499	1.51029	-0.531788	-0.649696	-0.141094			1.32736	1.43545	0.351041	1.44572	1.56884	1.10274
AZA-SA3	1	15.9402		27.8408	19.7107	22.1172	21.687	16.3666										-15.9402	11.9006	3.77056	6.17701	5.74684	0.426385		-0.42749	-0.0396878	0.607247	-1.20727	0.415781	1.18366		AZA-SA3	1.34489	1.02789	0.656448	2.309	0.749613	0.440233
	2	15.8346		27.5448	21.2341	21.965	21.7614	18.561		15.8339	#DIV/0!	27.6663	18.9618	22.0937	21.6106	17.1126		-15.8346	11.7102	5.39956	6.13036	5.92678	2.7264		-0.401734	-0.368783	2.61563	-1.37672	0.706439	3.3203			1.32109	1.29126	0.163162	2.59677	0.612831	0.100113
	3	15.727		27.6134	15.9406	22.199	21.3835	16.4104										-15.727	11.8864	0.213587	6.47201	5.65651	0.683356		-0.214306	-0.0539533	-2.94973	-0.912266	0.325451	1.44063			1.16015	1.03811	7.72603	1.882	0.798049	0.368406
CA7	1	15.543		28.6469	19.4905	23.1466	20.5536	13.4069										-15.543	13.104	3.94752	7.60365	5.01065	-2.13604		-0.030265	1.16368	0.784205	0.219375	-0.320407	-1.37876		CA7	1.0212	0.446374	0.580672	0.858938	1.24868	2.60045
	2	15.6472		28.0014	18.7771	23.1007	20.4101	13.5757		15.5492	#DIV/0!	28.2593	18.6882	23.1636	20.3953	13.5481		-15.6472	12.3542	3.1299	7.45348	4.7629	-2.07148		-0.214356	0.275196	0.345967	-0.0536033	-0.457434	-1.47757			1.16019	0.826338	0.78678	1.03785	1.3731	2.7848
	3	15.4575		28.1296	17.7971	23.2434	20.2221	13.6615										-15.4575	12.6721	2.33956	7.78586	4.76463	-1.79597		-0.214115	0.629119	-0.851185	0.307333	-0.710726	-1.13387			1.15999	0.646571	1.80398	0.808134	1.63663	2.19446
SA7	1	15.7827		28.4886	15.2994	22.9336	20.1934	13.7626										-15.7827	12.7059	-0.483338	7.15093	4.41072	-2.0201		-0.270019	0.765624	-3.64665	-0.23335	-0.920335	-1.26283		SA7	1.20582	0.588199	12.5243	1.17556	1.89256	2.39966
	2	15.4936		28.499	16.739	22.9536	20.607	13.6393		15.5484	#DIV/0!	28.4043	16.8329	22.8993	20.7386	14.7252		-15.4936	13.0054	1.24538	7.45998	5.11339	-1.85434		-0.060743	0.926396	-1.53855	-0.0471002	-0.10695	-1.26044			1.043	0.526171	2.90502	1.03319	1.07695	2.39569
	3	15.3689		28.2252	18.4604	22.8107	20.3477	13.7073										-15.3689	12.8563	3.09151	7.44178	4.97881	-1.66163		-0.125495	0.813351	-0.0992353	-0.0367459	-0.496547	-0.999532			1.09088	0.569059	1.07121	1.0258	1.41083	1.99935
AZA-SA7	1	15.3977		28.0706	23.1188	22.4305	22.0947	15.6666										-15.3977	12.6729	7.72108	7.03282	6.69696	0.268926		0.11499	0.732548	4.55776	-0.35146	1.3659	1.0262		AZA-SA7	0.923389	0.60184	0.0424598	1.27585	0.387991	0.491001
	2	15.5571		28.2914	18.4225	22.5195	22.0021	15.5462		15.4136	#DIV/0!	28.2256	20.8359	22.4566	21.8473	15.6277		-15.5571	12.7342	2.86542	6.96239	6.44493	-0.0109364		-0.12426	0.655268	0.0814868	-0.544692	1.22459	0.582965			1.08995	0.634958	0.945083	1.45871	0.427918	0.66759
	3	15.2859		28.3148	20.9663	22.4198	21.4451	15.6703										-15.2859	13.0289	5.68044	7.13388	6.15924	0.384423		-0.0424849	0.98593	2.4897	-0.344649	0.683889	1.04652			1.02989	0.5049	0.178044	1.26984	0.622485	0.484134
CA14	1	15.77		29.0314	22.1824	23.4693	20.171	12.2048										-15.77	13.2614	6.4124	7.69928	4.40095	-3.56523		-0.257324	1.3211	3.24908	0.315003	-0.930107	-2.80795		CA14	1.19526	0.400231	0.105179	0.803849	1.90542	7.00291
	2	15.8701		29.04	15.6372	23.3712	20.1632	12.2299		15.7652	#DIV/0!	28.9179	18.1915	23.52	20.0256	12.2857		-15.8701	13.1699	-0.232941	7.50105	4.29305	-3.64019		-0.437257	1.09092	-3.01687	-0.00603077	-0.927291	-3.04629			1.35403	0.469461	8.0941	1.00419	1.9017	8.26083
	3	15.6555		28.6821	16.7548	23.7194	19.7426	12.4225										-15.6555	13.0266	1.09931	8.06389	4.08706	-3.23304		-0.412122	0.983616	-2.09143	0.585357	-1.38829	-2.57094			1.33064	0.505711	4.26171	0.666485	2.61768	5.94197
SA14	1	15.1692		28.7549	17.5702	23.5404	20.5424	12.6611										-15.1692	13.5857	2.40098	8.37116	5.37323	-2.50805		0.343506	1.64535	-0.762331	0.986887	0.0421735	-1.75077		SA14	0.788124	0.319668	1.69623	0.504565	0.971191	3.36538
	2	15.416		28.5647	19.6204	23.6782	20.3761	12.7542		15.3264	#DIV/0!	28.8113	17.9168	23.5973	20.3405	12.6915		-15.416	13.1487	4.20436	8.26222	4.96008	-2.66175		0.01686	1.06973	1.42043	0.755143	-0.260259	-2.06785			0.988382	0.476409	0.373601	0.592488	1.19769	4.19262
	3	15.394		29.1144	16.5599	23.5734	20.103	12.6593										-15.394	13.7204	1.16582	8.17934	4.70891	-2.73479		-0.150645	1.67737	-2.02492	0.700813	-0.76644	-2.07269			1.11007	0.312651	4.06971	0.615226	1.70107	4.20671
AZA-SO14	1	15.312		28.6684	20.5835	23.1995	22.2586	15.5558										-15.312	13.3564	5.27146	7.88751	6.94656	0.243804		0.200685	1.41608	2.10814	0.503236	1.6155	1.00108		AZA-SO14	0.870137	0.37473	0.231945	0.705522	0.326351	0.499626
	2	15.7032		28.5315	19.6842	22.9563	21.9807	15.3303		15.5689	#DIV/0!	28.5944	20.3731	23.0848	22.0257	15.4105		-15.7032	12.8283	3.98101	7.2531	6.27746	-0.372944		-0.270341	0.749305	1.19708	-0.25398	1.05712	0.220958			1.20609	0.59489	0.436158	1.19249	0.48059	0.857996
	3	15.6915		28.5834	20.8517	23.0987	21.838	15.3455										-15.6915	12.8919	5.16016	7.40717	6.14644	-0.346008		-0.448133	0.848924	1.96942	-0.0713552	0.671084	0.316089			1.36427	0.555199	0.255356	1.0507	0.628035	0.803244
