# Supplementary material for: Glucocorticoid-Induced alterations in DNA methylation in the H19 promoter of Bone Marrow-Derived Mesenchymal Stem Cells are associated with the pathogenesis of osteonecrosis
Source: PLoS One. 2026 Mar 27;21(3):e0345372. doi: 10.1371/journal.pone.0345372 (PMC13028513; doi:10.1371/journal.pone.0345372)
Supplement: S7 Table — (XLSX) [file pone.0345372.s010.xlsx]

## Sheet: Undifferentiated MSCs
		Gene name								Average value								△CT=CT Target gene-CT Endogenous gene							△△CT=△CTExperiment-△CTControl							Amplification Fold=2-△△CT
Serial Number	Specimen number	Actin	H19	3A	3B	DNMT1	RUNX2	COL1A1		Actin	H19	3A	3B	DNMT1	RUNX2	COL1A1		H19	3A	3B	DNMT1	RUNX2	COL1A1		H19	3A	3B	DNMT1	RUNX2	COL1A1		H19	3A	3B	DNMT1	RUNX2	COL1A1
CO0	1	14.581	36.0313	29.3722	16.8496	21.5928	23.4638	16.4689
	2	14.6163	35.2332	28.9493	19.7723	21.462	23.6291	14.5472		14.6254	34.5848	28.309	20.1796	21.5456	23.6856	14.2246		19.9594	13.6836	5.55425	6.92023	9.06023	-0.400719		0	0	0	0	0	0		1	1	1	1	1	1
	3	14.6788	32.4897	26.6054	23.9169	21.582	23.9639	11.6578
SO0	1	14.2523	37.2086	28.9146	23.4829	21.496	24.04	19.104
	2	14.1234	36.3735	29.7196	19.3785	21.3429	23.8972	18.1162		14.2234	35.9746	29.2787	22.822	21.3766	23.7785	16.6399		21.7512	15.0553	8.59855	7.15316	9.55507	2.41646		1.79176	1.37165	3.0443	0.232931	0.494845	2.81718		0.288819	0.386448	0.12122	0.850904	0.709638	0.141888
	3	14.2946	34.3418	29.2019	25.6045	21.2909	23.3983	12.6995
AZA-SO0	1	14.237	34.9953	29.2733	22.536	21.9903	21.8384	12.4173
	2	14.1631	34.4316	29.3813	21.3906	22.1624	24.4317	12.58		14.2388	35.8497	29.336	20.929	21.9549	23.5127	14.8223		21.6109	15.0972	6.69017	7.71612	9.27389	0.583463		1.65152	1.41359	1.13593	0.795886	0.21366	0.984183		0.318304	0.375376	0.455043	0.575989	0.862347	0.505512
	3	14.3163	38.1224	29.3535	18.8603	21.7121	24.268	19.4695
CO3	1	14.5209	34.3643	30.766	19.1495	23.9352	24.2422	20.8923
	2	14.1769	35.253	31.5427	17.4271	23.8704	23.8582	20.624		14.2292	35.4133	31.0282	19.7825	23.8562	24.0745	19.1434		21.1841	16.7991	5.55337	9.62707	9.84537	4.91427		1.2247	3.11548	-0.000876745	2.70683	0.785144	5.31499		0.427887	0.115385	1.00061	0.153166	0.580294	0.0251206
	3	13.9897	36.6225	30.7761	22.771	23.763	24.1232	15.914
SO3	1	14.1322	23.3821	31.1376	25.8081	23.3821	22.4934	15.6322
	2	14.0761	23.5393	30.6382	20.5372	23.5393	21.2297	14.368		14.0578	23.4181	30.71	22.2988	23.4181	23.6856	14.2246		9.36025	16.6522	8.24099	9.36025	9.62777	0.166818		-10.5992	2.96861	2.68674	2.44002	0.567537	0.567537		1551.2	0.12775	0.155314	0.184281	0.674768	0.674768
	3	13.9652	23.3328	30.3543	20.5511	23.3328	22.4829	17.5074
AZA-SO3	1	13.7806	27.9758	28.3329	22.5792	22.8678	24.1147	20.2564
	2	13.8881	29.1655	28.7246	14.4277	22.9389	24.0681	20.5389		13.8205	29.1177	28.3798	19.1171	22.9075	24.1256	19.4817		15.2972	14.5593	5.29658	9.08697	10.3051	5.6612		-4.66219	0.875685	-0.257664	2.16674	1.24489	6.06191		25.3198	0.544995	1.19554	0.222714	0.421941	0.0149686
	3	13.7928	30.2119	28.082	20.3443	22.9157	24.1941	17.6498
CO7	1	14.058	34.4181	28.2066	16.6616	22.714	23.794	15.3392
	2	14.0905	34.2775	28.0969	18.554	22.515	23.8518	15.1215		14.0523	34.5985	28.1714	17.357	22.5491	23.8193	16.688		20.5462	14.1191	3.30471	8.49677	9.76695	2.63572		0.586808	0.435456	-2.24954	1.57654	0.706725	3.03644		0.665814	0.73946	4.7553	0.335285	0.612709	0.121882
	3	14.0085	35.1	28.2107	16.8554	22.4183	23.812	19.6034
SO7	1	13.5262	33.0089	27.5908	21.2734	22.2387	23.2798	15.5883
	2	14.0065	33.4409	27.5081	21.452	22.5315	23.6077	14.965		13.811	33.1883	27.4343	22.8656	22.274	23.4933	16.5122		19.3773	13.6233	9.0546	8.46302	9.68232	2.70126		-0.582069	-0.0602859	3.50035	1.54279	0.622092	3.10198		1.49699	1.04267	0.0883668	0.343221	0.649728	0.116469
	3	13.9003	33.1152	27.204	25.8713	22.0518	23.5924	18.9834
AZA-SO7	1	13.9734	27.5955	27.2975	18.9128	23.2705	23.9998	18.4236
	2	13.7712	28.7383	27.4615	19.5471	22.7295	24.5742	18.6179		13.8039	28.1472	27.4579	21.7621	22.9396	24.2244	18.5524		14.3433	13.6541	7.95821	9.13577	10.4205	4.7485		-5.6161	-0.0295534	2.40396	2.21553	1.36029	5.14922		49.0473	1.0207	0.188946	0.215307	0.389504	0.0281793
	3	13.6669	28.1077	27.6148	26.8263	22.8188	24.0991	18.6156
CO14	1	14.2123	32.9309	28.2451	23.7314	22.4043	24.0043	16.9746
	2	14.1327	33.4778	28.0658	27.203	22.5213	23.9199	14.9195		14.2017	33.64	28.1375	26.1781	23.0899	23.8354	16.4735		19.4384	13.9358	11.9764	8.88826	9.63368	2.27183		-0.521062	0.252185	6.42217	1.96802	0.573455	2.67255		1.43501	0.839624	0.011661	0.255603	0.672005	0.15685
	3	14.2601	34.5114	28.1016	27.5999	24.3443	23.5819	17.5266
SO14	1	14.3982	31.8678	28.0993	23.7406	22.4733	23.4349	15.2895
	2	14.4034	31.9823	27.9459	20.8493	22.2706	23.5645	17.2017		14.3629	31.8751	27.8728	21.1722	22.4445	23.4838	16.4456		17.5123	13.51	6.80937	8.08165	9.1209	2.08275		-2.44714	-0.173621	1.25512	1.16142	0.0606731	2.48347		5.45333	1.12789	0.418959	0.447072	0.958817	0.178814
	3	14.287	31.7753	27.5734	18.9268	22.5896	23.4519	16.8456
AZA-SO14	1	14.5401	26.3399	26.7436	18.519	22.9371	24.5939	17.8289
	2	14.4903	26.9164	27.9613	21.7141	23.0886	24.2065	17.7388		14.4339	27.0644	27.6022	20.4728	23.0266	24.3566	17.0437		12.6305	13.1683	6.03888	8.59268	9.92269	2.60974		-7.32895	-0.515338	0.484627	1.67245	0.862466	3.01046		160.78	1.42933	0.714682	0.313721	0.550012	0.124097
	3	14.2714	27.9369	28.1017	21.1853	23.0542	24.2694	15.5633

## Sheet: Undifferentiated MSCs (1)
		Gene name								Average value								△CT=CT Target gene-CT Endogenous gene							△△CT=△CTExperiment-△CTControl							Amplification Fold=2-△△CT
Serial Number	Specimen number	ACTIN	H19	3A	3B	DNMT1	RUNX2	CAL1A1		ACTIN	H19	3A	3B	DNMT1	RUNX2	COL1A1		H19	3A	3B	DNMT1	RUNX2	COL1A1		H19	3A	3B	DNMT1	RUNX2	COL1A1			H19	3A	3B	DNMT1	RUNX2	COL1A1
CO0	1	14.3044	35.242	28.276	21.3064	21.0323	23.118	14.246		14.3044	35.242	28.276	21.3064	21.0323	23.118	14.246		20.9376	13.9716	7.00204	6.72792	8.81357	-0.0584183		0	0	0	0	0	0		CO0	1	1	1	1	1	1
SO0	1	14.4083	35.0256	28.461	21.8563	21.569	24.0321	15.0556		14.4083	35.0256	28.461	21.8563	21.569	24.0321	15.0556		20.6172	14.0527	7.448	7.16071	9.62374	0.647307		-0.32039	0.0811337	0.445955	0.432785	0.81017	0.705725		SO0	1.24867	0.945314	0.734098	0.74083	0.570315	0.613134
SO0+AZA	1	14.1107	34.3206	28.3188	21.8323	21.6976	23.2036	14.3066		14.1107	34.3206	28.3188	21.8323	21.6976	23.2036	14.3066		20.2099	14.2081	7.72154	7.58682	9.09283	0.195866		-0.727781	0.236493	0.7195	0.858899	0.279266	0.254285		SO0+AZA	1.65609	0.848806	0.607308	0.551373	0.82401	0.838403

## Sheet: Undifferentiated MSCs (2)
		Gene name								Average value								△CT=CT Target gene-CT Endogenous gene							△△CT=△CTExperiment-△CTControl							Amplification Fold=2-△△CT
Serial Number	Specimen number	ACTIN	H19	3A	3B	DNMT1	RUNX2	CAL1A1		ACTIN	H19	3A	3B	DNMT1	RUNX2	COL1A1		H19	3A	3B	DNMT1	RUNX2	COL1A1		H19	3A	3B	DNMT1	RUNX2	COL1A1			H19	3A	3B	DNMT1	RUNX2	COL1A1
CO0	2	14.581	36.0313	29.3722	21.8496	21.5928	23.4638	15.4689										21.4503	14.7912	7.26861	7.01177	8.88275	0.887864		0	0	0	0	0	0		CO0	1	1	1	1	1	1
	3	14.6163	35.2332	28.9493	21.7723	21.462	23.6291	14.5472		14.6254	35.2514	28.9756	21.8463	21.5456	23.6856	14.558		20.6169	14.333	7.156	6.84573	9.01281	-0.0690584		0	0	0	0	0	0			1	1	1	1	1	1
	4	14.6788	34.4897	28.6054	21.9169	21.582	23.9639	13.6578										19.811	13.9267	7.23813	6.9032	9.28513	-1.02096		0	0	0	0	0	0			1	1	1	1	1	1
SO0	2	14.2523	35.2086	28.9146	21.9152	21.496	24.04	16.104										20.9563	14.6623	7.66296	7.24373	9.78773	1.85173		-0.49402	-0.128871	0.394345	0.231957	0.904984	0.963862		SO0	1.40836	1.09344	0.760835	0.851479	0.534038	0.512683
	3	14.1234	34.3735	28.7196	21.7405	21.3429	23.8972	15.1162		14.2234	34.6413	28.612	21.9277	21.3766	24.1118	15.2399		20.2501	14.5962	7.61713	7.21946	9.77382	0.992747		-0.36686	0.263253	0.461124	0.373729	0.76101	1.06181			1.28954	0.833207	0.72642	0.771785	0.590083	0.479032
	4	14.2946	34.3418	28.2019	22.1272	21.2909	24.3983	14.4995										20.0472	13.9073	7.83261	6.9963	10.1037	0.204894		0.236173	-0.0194197	0.594477	0.0931082	0.81854	1.22586			0.848995	1.01355	0.662285	0.937501	0.567016	0.427543
AZA-SO0	2	14.237	34.9953	29.2733	22.151	21.9903	23.8384	15.5173										20.7583	15.0363	7.914	7.75328	9.60137	1.28029		-0.692039	0.245087	0.645384	0.741505	0.718624	0.392428		AZA-SO0	1.61557	0.843765	0.639323	0.598115	0.607677	0.761846
	3	14.1631	34.1316	29.0113	22.0056	22.1624	23.4317	15.03		14.2388	34.9164	29.246	22.1773	21.9549	23.5127	15.4723		19.9685	14.8482	7.84251	7.99928	9.26859	0.866896		-0.648469	0.51522	0.686507	1.15355	0.255779	0.935954			1.5675	0.699686	0.621357	0.449517	0.837535	0.522697
	4	14.3163	35.6224	29.4535	22.3753	21.7121	23.268	15.8695										21.3061	15.1371	8.05902	7.3958	8.9517	1.5532		-0.144267	0.345957	0.790405	0.384027	0.0689554	0.665338			1.10517	0.786786	0.578182	0.766296	0.953328	0.630541

## Sheet: Undifferentiated MSCs（3）
		Gene name								Average value								△CT=CT Target gene-CT Endogenous gene							△△CT=△CTExperiment-△CTControl							Amplification Fold=2-△△CT
Serial Number	Specimen number	ACTIN	H19	3A	3B	DNMT1	RUNX2	CAL1A1		ACTIN	H19	3A	3B	DNMT1	RUNX2	COL1A1		H19	3A	3B	DNMT1	RUNX2	COL1A1		H19	3A	3B	DNMT1	RUNX2	COL1A1			H19	3A	3B	DNMT1	RUNX2	COL1A1
CO0	5	13.7845	36.3454	29.2	21.6265	21.7868	23.4638	15.4689										22.5609	15.4155	7.84206	8.00231	9.67928	1.68439		0	0	0	0	0	0		CO0	1	1	1	1	1	1
	6	13.6225	35.242	28.276	21.3064	21.0323	23.6291	14.5472		13.6398	35.4458	28.6393	21.6106	21.5939	23.6856	14.558		21.6195	14.6535	7.68392	7.4098	10.0066	0.924726		0	0	0	0	0	0			1	1	1	1	1	1
	7	13.5123	34.7499	28.442	21.8987	21.9626	23.9639	13.6578										21.2376	14.9297	8.38641	8.45026	10.4516	0.145481		0	0	0	0	0	0			1	1	1	1	1	1
SO0	5	13.4602	35.4476	29.0384	22.0254	21.766	24.04	16.104										21.9874	15.5781	8.56519	8.30577	10.5798	2.64376		-0.573483	0.162581	0.723131	0.303461	0.900484	0.959362		SO0	1.48811	0.893425	0.605781	0.810306	0.535707	0.514284
	6	12.9687	34.1856	27.5131	21.3373	20.554	23.8972	15.1162		13.1959	34.5857	28.1417	21.7355	21.3307	24.1118	15.2399		21.2169	14.5444	8.36861	7.58529	10.9285	2.14745		-0.402653	-0.109051	0.684692	0.175489	0.921931	1.22273			1.32194	1.07852	0.622139	0.885467	0.527802	0.428472
	7	13.1587	34.124	27.8738	21.8437	21.6722	24.3983	14.4995										20.9653	14.7151	8.68501	8.51347	11.2396	1.34082		-0.272292	-0.214638	0.298608	0.0632095	0.788021	1.19534			1.20772	1.16041	0.813037	0.957132	0.579138	0.436684
AZA-SO0	5	13.4891	35.2901	29.4945	22.3923	22.0592	23.8384	15.5173										21.801	16.0054	8.90321	8.57006	10.3492	2.02816		-0.759907	0.589892	1.06115	0.567755	0.669965	0.343769		AZA-SO0	1.69338	0.664393	0.47925	0.674666	0.628522	0.78798
	6	13.5429	34.5026	28.6319	22.0333	21.4198	23.4317	15.03		13.5172	35.0853	29.0591	22.1553	21.7619	23.5127	15.4723		20.9597	15.089	8.4904	7.87687	9.88882	1.48712		-0.659807	0.435548	0.806474	0.467076	-0.117776	0.562399			1.57987	0.739413	0.571778	0.72343	1.08506	0.677175
	7	13.5195	35.4632	29.0508	22.0404	21.8067	23.268	15.8695										21.9437	15.5313	8.5209	8.28724	9.74855	2.35005		-0.617181	0.115782	0.678838	0.284935	0.0692682	0.665651			1.53387	0.922882	0.624668	0.820778	0.953121	0.630404

## Sheet: Undifferentiated MSCs（4）
		Gene name								Average value								△CT=CT Target gene-CT Endogenous gene							△△CT=△CTExperiment-△CTControl							Amplification Fold=2-△△CT
Serial Number	Specimen number	ACTIN	H19	3A	3B	DNMT1	RUNX2	CAL1A1		ACTIN	H19	3A	3B	DNMT1	RUNX2	COL1A1		H19	3A	3B	DNMT1	RUNX2	COL1A1		H19	3A	3B	DNMT1	RUNX2	COL1A1			H19	3A	3B	DNMT1	RUNX2	COL1A1
CO0	8	14.6795	36.7432	29.3221	21.4114	21.6789	23.9765	15.7924										22.0637	14.6426	6.73187	6.99939	9.297	1.11285		0	0	0	0	0	0		CO0	1	1	1	1	1	1
	9	14.3976	35.9121	28.947	21.4226	21.1812	23.657	14.9793		14.5277	35.8546	28.9603	21.5205	21.5715	23.6106	14.8632		21.5145	14.5495	7.02502	6.78357	9.2594	0.581726		0	0	0	0	0	0			1	1	1	1	1	1
	10	14.5061	34.9084	28.6119	21.7274	21.8545	23.1983	13.8179										20.4023	14.1058	7.22131	7.34839	8.6922	-0.688232		0	0	0	0	0	0			1	1	1	1	1	1
SO0	8	14.4669	35.9948	29.1857	22.0823	21.602	24.3757	16.989										21.5279	14.7188	7.61539	7.13504	9.90881	2.52209		-0.535732	0.0762274	0.883519	0.135654	0.611817	1.40924		SO0	1.44968	0.948535	0.542044	0.910257	0.654372	0.37651
	9	14.3176	35.7252	28.7924	22.0912	21.3623	23.5664	15.3896		14.4791	35.4461	28.957	22.2269	21.8557	24.1394	15.6355		21.4076	14.4749	7.7736	7.04478	9.24883	1.07203		-0.106897	-0.0746119	0.748576	0.261208	-0.0105649	0.490308			1.07691	1.05308	0.595191	0.834389	1.00735	0.711873
	10	14.6529	34.6182	28.893	22.5071	22.6029	24.4761	14.528										19.9653	14.2401	7.85419	7.95002	9.82318	-0.124878		-0.437073	0.134268	0.632871	0.601635	1.13098	0.563354			1.35385	0.911132	0.644892	0.659007	0.456606	0.676727
AZA-SO0	8	14.3919	35.7209	29.2531	22.3876	21.6932	23.3691	15.2142										21.329	14.8612	7.9957	7.30131	8.97719	0.822326		-0.734684	0.218648	1.26383	0.301924	-0.319802	-0.290528		AZA-SO0	1.66403	0.859371	0.416437	0.81117	1.24816	1.22309
	9	14.3303	35.3898	29.0188	22.3428	21.4552	23.7505	15.4262		14.2634	35.5222	29.1394	22.1469	21.6352	23.6592	15.2551		21.0595	14.6885	8.01247	7.12493	9.42016	1.09588		-0.454995	0.139043	0.987449	0.341358	0.160759	0.514152			1.37078	0.908121	0.504369	0.789298	0.894554	0.700204
	10	14.0679	35.4558	29.1464	21.7102	21.7571	23.8579	15.1248										21.388	15.0785	7.64232	7.68925	9.79004	1.05688		-0.675688	0.435963	0.910448	0.689858	0.493043	-0.0559692			1.59736	0.7392	0.53202	0.619915	0.710525	1.03956
