# Supplementary material for: Glucocorticoid-Induced alterations in DNA methylation in the H19 promoter of Bone Marrow-Derived Mesenchymal Stem Cells are associated with the pathogenesis of osteonecrosis
Source: PLoS One. 2026 Mar 27;21(3):e0345372. doi: 10.1371/journal.pone.0345372 (PMC13028513; doi:10.1371/journal.pone.0345372)
Supplement: S1 File — (ZIP) [file pone.0345372.s011.zip]

Archive with 9 entries (8 files):
- S1_File/
- S1_File/Additional file 5 (Supplementary Figure S1).jpg
- S1_File/Additional file 5 (Supplementary Figure S2).jpg
- S1_File/Additional file 5 (Supplementary Figure S3).jpg
- S1_File/Additional file 5 (Supplementary Figure S4).jpg
- S1_File/Additional file 5 (Supplementary Figure S5).jpg
- S1_File/Additional file 5 (Supplementary Figure S6).jpg
- S1_File/Additional file 5 (Supplementary Figure S7).jpg
- S1_File/Additional file 5 (Supplementary Figure S8).jpg
