# Supplementary material for: Glucocorticoid-Induced alterations in DNA methylation in the H19 promoter of Bone Marrow-Derived Mesenchymal Stem Cells are associated with the pathogenesis of osteonecrosis
Source: PLoS One. 2026 Mar 27;21(3):e0345372. doi: 10.1371/journal.pone.0345372 (PMC13028513; doi:10.1371/journal.pone.0345372)
Supplement: S2 File — (ZIP) [file pone.0345372.s012.zip]

Archive with 63 entries (59 files):
- Bisulfite sequencing/
- Bisulfite sequencing/Control group/
- Bisulfite sequencing/Control group/Control-10__M13F_XM220108-015-2_C06_J0110735Z.png
- Bisulfite sequencing/Control group/Control-10__M13F_XM220108-015-2_C06_J0110735Z.txt
- Bisulfite sequencing/Control group/Control-1__M13F_XM220108-015-2_C04_J0110719Z.png
- Bisulfite sequencing/Control group/Control-1__M13F_XM220108-015-2_C04_J0110719Z.txt
- Bisulfite sequencing/Control group/Control-2__M13F_XM220108-015-2_D04_J0110720Z.png
- Bisulfite sequencing/Control group/Control-2__M13F_XM220108-015-2_D04_J0110720Z.txt
- Bisulfite sequencing/Control group/Control-3__M13F_XM220108-015-2_A05_J0110725Z.png
- Bisulfite sequencing/Control group/Control-3__M13F_XM220108-015-2_A05_J0110725Z.txt
- Bisulfite sequencing/Control group/Control-4__M13R_XM220108-015-2_B08_J0110737Z.png
- Bisulfite sequencing/Control group/Control-5__M13F_XM220108-015-2_G05_J0110731Z.png
- Bisulfite sequencing/Control group/Control-5__M13F_XM220108-015-2_G05_J0110731Z.txt
- Bisulfite sequencing/Control group/Control-6__M13R_XM220108-015-2_G07_J0110732Z.png
- Bisulfite sequencing/Control group/Control-6__M13R_XM220108-015-2_G07_J0110732Z.txt
- Bisulfite sequencing/Control group/Control-7__M13F_XM220108-015_F09_J0110457Z.png
- Bisulfite sequencing/Control group/Control-7__M13F_XM220108-015_F09_J0110457Z.txt
- Bisulfite sequencing/Control group/Control-8__M13F_XM220108-015-2_F06_J0110738Z.png
- Bisulfite sequencing/Control group/Control-8__M13F_XM220108-015-2_F06_J0110738Z.txt
- Bisulfite sequencing/Control group/Control-9__M13F_XM220108-015-2_F04_J0110722Z.png
- Bisulfite sequencing/Control group/Control-9__M13F_XM220108-015-2_F04_J0110722Z.txt
- Bisulfite sequencing/SONFH group/
- Bisulfite sequencing/SONFH group/SONFH-10__M13R_XM220108-015-2_A07_J0110716Z.png
- Bisulfite sequencing/SONFH group/SONFH-10__M13R_XM220108-015-2_A07_J0110716Z.txt
- Bisulfite sequencing/SONFH group/SONFH-1__M13R_XM220108-015-2_D07_J0110723Z.png
- Bisulfite sequencing/SONFH group/SONFH-1__M13R_XM220108-015-2_D07_J0110723Z.txt
- Bisulfite sequencing/SONFH group/SONFH-2__M13F_XM220108-015-2_B02_J0110702Z.png
- Bisulfite sequencing/SONFH group/SONFH-2__M13F_XM220108-015-2_B02_J0110702Z.txt
- Bisulfite sequencing/SONFH group/SONFH-3__M13F_XM220108-015-2_C02_J0110703Z.png
- Bisulfite sequencing/SONFH group/SONFH-3__M13F_XM220108-015-2_C02_J0110703Z.txt
- Bisulfite sequencing/SONFH group/SONFH-4__M13R_XM220108-015-2_B06_J0110707Z.png
- Bisulfite sequencing/SONFH group/SONFH-4__M13R_XM220108-015-2_B06_J0110707Z.txt
- Bisulfite sequencing/SONFH group/SONFH-5__M13F_XM220108-015-2_H02_J0110708Z.png
- Bisulfite sequencing/SONFH group/SONFH-5__M13F_XM220108-015-2_H02_J0110708Z.txt
- Bisulfite sequencing/SONFH group/SONFH-6__M13R_XM220108-015-2_C06_J0110709Z.png
- Bisulfite sequencing/SONFH group/SONFH-6__M13R_XM220108-015-2_C06_J0110709Z.txt
- Bisulfite sequencing/SONFH group/SONFH-7__M13-47_XM211122-587-02_B02_J1111393Z.png
- Bisulfite sequencing/SONFH group/SONFH-7__M13-47_XM211122-587-02_B02_J1111393Z.txt
- Bisulfite sequencing/SONFH group/SONFH-8__M13-47_XM211122-587-02_C02_J1111394Z.png
- Bisulfite sequencing/SONFH group/SONFH-8__M13-47_XM211122-587-02_C02_J1111394Z.txt
- Bisulfite sequencing/SONFH group/SONFH-9__M13-47_XM211122-587-02_B03_J1111401Z.png
- Bisulfite sequencing/SONFH group/SONFH-9__M13-47_XM211122-587-02_B03_J1111401Z.txt
- Bisulfite sequencing/SONFH+5'AZA group/
- Bisulfite sequencing/SONFH+5'AZA group/SONFH+AZA-10__M13F_XM220108-015-2_D05_J0110728Z.png
- Bisulfite sequencing/SONFH+5'AZA group/SONFH+AZA-10__M13F_XM220108-015-2_D05_J0110728Z.txt
- Bisulfite sequencing/SONFH+5'AZA group/SONFH+AZA-1__M13F_XM220108-015-2_F05_J0110730Z.png
- Bisulfite sequencing/SONFH+5'AZA group/SONFH+AZA-1__M13F_XM220108-015-2_F05_J0110730Z.txt
- Bisulfite sequencing/SONFH+5'AZA group/SONFH+AZA-2__M13R_XM220108-015-2_E06_J0110712Z.png
- Bisulfite sequencing/SONFH+5'AZA group/SONFH+AZA-2__M13R_XM220108-015-2_E06_J0110712Z.txt
- Bisulfite sequencing/SONFH+5'AZA group/SONFH+AZA-3__M13R_XM220108-015-2_G06_J0110714Z.png
- Bisulfite sequencing/SONFH+5'AZA group/SONFH+AZA-3__M13R_XM220108-015-2_G06_J0110714Z.txt
- Bisulfite sequencing/SONFH+5'AZA group/SONFH+AZA-4__M13R_XM220108-015-2_H06_J0110715Z.png
- Bisulfite sequencing/SONFH+5'AZA group/SONFH+AZA-4__M13R_XM220108-015-2_H06_J0110715Z.txt
- Bisulfite sequencing/SONFH+5'AZA group/SONFH+AZA-5__M13-47_XM211122-587-02_F04_J1111413Z.png
- Bisulfite sequencing/SONFH+5'AZA group/SONFH+AZA-5__M13-47_XM211122-587-02_F04_J1111413Z.txt
- Bisulfite sequencing/SONFH+5'AZA group/SONFH+AZA-6__RV-M_XM211122-587-02_G12_J1111420Z.png
- Bisulfite sequencing/SONFH+5'AZA group/SONFH+AZA-6__RV-M_XM211122-587-02_G12_J1111420Z.txt
- Bisulfite sequencing/SONFH+5'AZA group/SONFH+AZA-7__M13-47_XM211122-587-02_F05_J1111421Z.png
- Bisulfite sequencing/SONFH+5'AZA group/SONFH+AZA-7__M13-47_XM211122-587-02_F05_J1111421Z.txt
- Bisulfite sequencing/SONFH+5'AZA group/SONFH+AZA-8__M13F_XM220108-015-2_B05_J0110726Z.png
- Bisulfite sequencing/SONFH+5'AZA group/SONFH+AZA-8__M13F_XM220108-015-2_B05_J0110726Z.txt
- Bisulfite sequencing/SONFH+5'AZA group/SONFH+AZA-9__M13R_XM220108-015-2_F07_J0110727Z.png
- Bisulfite sequencing/SONFH+5'AZA group/SONFH+AZA-9__M13R_XM220108-015-2_F07_J0110727Z.txt
