# Supplementary material for: Glucocorticoid-Induced alterations in DNA methylation in the H19 promoter of Bone Marrow-Derived Mesenchymal Stem Cells are associated with the pathogenesis of osteonecrosis
Source: PLoS One. 2026 Mar 27;21(3):e0345372. doi: 10.1371/journal.pone.0345372 (PMC13028513; doi:10.1371/journal.pone.0345372)
Supplement: S2 File — (ZIP) [file pone.0345372.s012.zip › Bisulfite sequencing/Control group/Control-9__M13F_XM220108-015-2_F04_J0110722Z.txt]

TTGACGCGTCTGAGCTTGATATCGAATTCGCGTGTCGCCCTTACACCTATAAACAAATTC
ACCTCTCCACGTACCAACTACCACCAACCGAACATAATAATCCCTAAACGTAAAACACAC
CCGAACCATCGAACATCCTAACCCCATCAAAATCCCCACCCCGTACCGAATCCACAAACC
GCAAAATATCTACTACACCCATGATAATAAATTATCTCCAACAACACAAAAATCCTAAAG
GGCGACACGCGAATTCGATATCGCGGCCGCCTGCAGTCAATACTGACGATGGTCATAGCT
GTTTCCTGTCCATAGCAGAAAGTCAAAAGCCTCCGACCGGAGGCTTTTGACTTGATCGGC
ACGTAAGAGGTTCCAACTTTCACCATAATGAAATAAGATCACTACCGGGCGTATTTTTTG
AGTTATCGAGATTTTCAGGAGCTAAGGAAGCTAAAATGAGTATTCAACATTTCCGTGTCG
CACTTATTCCGTTTTTTGCGGCATTTTGCCTTCCTGTTTTTGCTCACCCAGAAACGCTGG
TGAAAGTAAAAGATGCTGAAGATCAGTTGGGTGCACGAGTGGGTTACATCGAACTGGATC
TCAACAGCGGTAAGATCCTTGAGAGTTTTCGCCCCGAAGAACGTTTTCCAATGATGAGCA
CTTTTAAAGTTCTGCTATGTGGCGCGGTATTATCCCGTATTGACGCCGGGCAAGAGCAAC
TCGGTCGCCGCATACACTATTCTCAGAATGACTTGGTTGAGTACTCACCAGTCACAGAAA
AGCATCTTACGGATGGCATGACAGTAAGAGAATTATGCAGTGCTGCCATAACCATGAGTG
ATAACACTGCGGCCAACTTACTTCTGACAACGATCGGAGGACCGAAAGGAGCTAACCGCT
TTTTTGCACAACATGGGGGGATCATGTAACTCGCCTTGATCGTTGGGGAACCGGAGCTGA
TTGAAGCCATACCAAACGACGAGCGTGACACCACGATGCCTGTAGCAATGGGCAACACGT
TGCGCAACTATTAACTGGCGAACTACTTACTCCTAGCT
