# Supplementary material for: Glucocorticoid-Induced alterations in DNA methylation in the H19 promoter of Bone Marrow-Derived Mesenchymal Stem Cells are associated with the pathogenesis of osteonecrosis
Source: PLoS One. 2026 Mar 27;21(3):e0345372. doi: 10.1371/journal.pone.0345372 (PMC13028513; doi:10.1371/journal.pone.0345372)
Supplement: S2 File — (ZIP) [file pone.0345372.s012.zip › Bisulfite sequencing/SONFH group/SONFH-1__M13R_XM220108-015-2_D07_J0110723Z.txt]

GGGGCCATGCCTGCAGGCGGCCGCGATATCGAATTCGCGTGTCGCCCTTACACCTATAAA
CAAATTCACCTCTCCACGTACCAACTACCACCAACCGAACATAATAATCCCTAAACGTAA
AACACACCCGAACCATCGAACATCCTAACCCCATCAAAATCCCCACCCCGTACCGAATCC
ACAAACCGCAAAATATCTACTACACCCACGATAATAAATTATCTCCAACAACACAAAAAT
CCTAAAGGGCGACACGCGAATTCGATATCAAGCTTCAGGACTGCAGCGAGCCTCAGACAC
TGGCCGTCGTTTTACACAATCAACTCACTGGCTCACCTTCACGGGTGGGCCTTTCTTCGG
TAGAAAATCAAAGGATCTTCTTGAGATCCTTTTTTTCTGCGCGTAATCTGCTGCTTGCAA
ACAAAAAAACCACCGCTACCAGCGGTGGTTTGTTTGCCGGATCAAGAGCTACCAACTCTT
TTTCCGAGGTAACTGGCTTCAGCAGAGCGCAGATACCAAATACTGTTCTTCTAGTGTAGC
CGTAGTTAGGCCACCACTTCAAGAACTCTGTAGCACCGCCTACATACCTCGCTCTGCTAA
TCCTGTTACCAGTGGCTGCTGCCAGTCGGCGATAAGTCGTGTCTTACCGGGTTGGACCCC
ACATGATAGTTACTGGATAAGGCGCAGCGGTCGGGCTGAACGGGGGGTTCGTGCACACGG
