# Supplementary material for: Glucocorticoid-Induced alterations in DNA methylation in the H19 promoter of Bone Marrow-Derived Mesenchymal Stem Cells are associated with the pathogenesis of osteonecrosis
Source: PLoS One. 2026 Mar 27;21(3):e0345372. doi: 10.1371/journal.pone.0345372 (PMC13028513; doi:10.1371/journal.pone.0345372)
Supplement: S2 File — (ZIP) [file pone.0345372.s012.zip › Bisulfite sequencing/SONFH+5'AZA group/SONFH+AZA-3__M13R_XM220108-015-2_G06_J0110714Z.txt]

TGGCATGACGCGGCGGCGCGATATCGATTCGCGTGTCGCCCTTACACCTATAAACAAATT
CACCTCTCCACGTACCAACTACCACCAACCGAACATAATAATCCCTAAACGTAAAACACA
CCCGAACCATCGAACATCCTAACCCCATCAAAATCCCCACCCCGTACCGAATCCACAAAC
CGCAAAATATCTACTACACCCACGATAATAAATTATCTCCAACAACACAAAAATCCTAAA
GGGCGACACGCGAATTCGATATCAAGCTTCAGGACTGCAGCGAGCCTCAGACACTGGCCG
TCGTTTTACACAATCAACTCACTGGCTCACCTTCACGGGTGGGCCTTTCTTCGGTAGAAA
ATCAAAGGATCTTCTTGAGATCCTTTTTTTCTGCGCGTAATCTGCTGCTTGCAAACAAAA
AAACCACCGCTACCAGCGGTGGTTTGTTTGCCGGATCAAGAGCTACCAACTCTTTTTCCG
AGGTAACTGGCTTCAGCAGAGCGCAGATACCAAATACTGTTCTTCTAGTGTAGCCGTAGT
TAGGCCACCACTTCAAGAACTCTGTAGCACCGCCTACATACCTCGCTCTGCTAATCCTGT
TACCAGTGGCTGCTGCCAGTGGCGATAAGTCGTGTCTTACCGGGTTGGACTCAAGACGAT
AGTTACCGGATAAGGCGCAGCGGTCGGGGCTGAACGGGGGGGTTCCGTGCACACAGCCCA
GCTTGGAGCGAACGACCTACCCCGAACTGAGATACCCTA
